# Supplementary material for: Tumor Necrosis Factor (TNF) Bioactivity at the Site of an Acute Cell-Mediated Immune Response Is Preserved in Rheumatoid Arthritis Patients Responding to Anti-TNF Therapy
Source: Front Immunol. 2017 Aug 4;8:932. doi: 10.3389/fimmu.2017.00932 (PMC5543043; doi:10.3389/fimmu.2017.00932)
Supplement: Supplementary file 1 [file data_sheet_1.xlsx]

## Sheet: Sheet1
File S1 Genes included in each of the four TNF-inducible gene expression modules
TNF MDM module	LPS/ETN MDM module	TNF KC module	TNF Blood module
EBI3	MYH11	CSF2	KCNJ2-AS1
SLC2A6	IL2RA	MMP9	ATP6AP1
LAD1	EBI3	IGFBP3	NDUFV2
LOC440896	ORM1	NRCAM	CCL16
IL8	TNFAIP6	SEMA3C	ANP32A
PLEKHG3	NNMT	INHBA	LIMK2
SLC7A11	NKG7	TMEFF1	PTAFR
NFKBIA	ORM2	SQSTM1	PLEKHM3
BIRC3	TMEM120A	CD83	PI4K2B
MARCKS	ADAM19	NFKB2	INSIG1
LOC389634	IL32		PTGES
ZNF205	SGPP2		PDLIM5
KCTD19	SLC39A8		RASGEF1B
SGPP2	CFB		VAV1
MSC	SIX5		ZHX2
NKG7	CCL19		MTF1
	MAP1LC3A		DMXL2
	CCM2L		FAS
	ABTB2		ANP32D
	SOCS3		ECE1
	PPA1		CCL19
	LIMK2		IL36G
	TMEM173		IGSF6
	MCOLN2		ZC3H12C
	ITGB8		TNFAIP3
	BATF		WTAP
	CHI3L2		DNAJB9
	G0S2		BAZ1A
	RRAD		BCL2A1
	SIGLEC10		PIM2
	CAMK1G		AK2
	IDO1		AZIN1
	PNRC1		IL4I1
	LAMB3		NFKB1
	RHOH		HIF1A
	ADORA2A		TTL
	C1S		ALCAM
	CCL20		TRIP10
	CLEC4D		C3
	LAMP3		KCNJ2
	MAOA		XBP1
	CCL23		NBN
	STXBP6		SLC15A3
	TNFRSF4		VILL
	CCL14		NFKB2
	LAD1		MIR155HG
	TNIP1		RHOV
	PDE4B		IVNS1ABP
	DUSP8		PLK3
	IL15RA		CFLAR
	CHRNA6		CD82
	PKN3		UPB1
	JMJD7		SLC39A8
	STAP2		AQP9
	HAPLN3		SLC7A5
	ULK2		MCTP1
	PSTPIP2		SERPINB9
	ZNF445		TNIP1
	CD274		CCL4L2
	CRABP1		IRAK3
	SAA2		SAMSN1
	NAMPT		BATF3
	APOL3		TCFL5
	CCL5		PLEKHF2
	TSPAN33		ADORA2A
	NFKBIA		SOD2
	GRAMD1A		MAFF
	PTPN2		CLEC4E
	VEGFA		RILPL2
	CD40		SH2D3A
	SOCS2		IRAK2
	PTGIR		GCH1
	KRTAP10-10		EMR1
	JMJD7-PLA2G4B		ACSL1
	C1orf122		SLC43A3
	PLEKHM3		RAB21
	CD82		CCM2L
			RNF144B
			PDE4DIP
			CD83
			MAP3K8
			PIK3AP1
			ANKRD33B
			IRG1
			IL1RN
			TNFAIP6
			NCR3LG1
			CLEC4D
			PI3
			DRAM1
			SLAMF7
			TRAF1
			FMNL3
			CCL3L3
			KRTAP5-11
			FSCN1
			CLIC4
			MFSD2A
			GPR84
			SGPP2
			EBI3
			CCL20
			ORM2
			ORM1
