# Supplementary material for: Tumor Necrosis Factor (TNF) Bioactivity at the Site of an Acute Cell-Mediated Immune Response Is Preserved in Rheumatoid Arthritis Patients Responding to Anti-TNF Therapy
Source: Front Immunol. 2017 Aug 4;8:932. doi: 10.3389/fimmu.2017.00932 (PMC5543043; doi:10.3389/fimmu.2017.00932)
Supplement: Supplementary file 2 [file data_sheet_2.xlsx]

## Sheet: TNF MDM module
Upstream Regulator	Molecule Type	p-value of overlap	Target molecules in dataset
DEK	transcription regulator	9.86e-09	BIRC3,CXCL8,NFKBIA
BIRC3	enzyme	1.43e-07	BIRC3,CXCL8,NFKBIA
F2	peptidase	2.72e-07	BIRC3,CXCL8,NFKBIA,SLC2A6,ZNF205
ERC1	other	1.02e-06	CXCL8,NFKBIA
Tnf (family)	group	1.3e-06	BIRC3,CXCL8,LAD1,NFKBIA
CD40LG	cytokine	2.06e-06	BIRC3,CXCL8,EBI3,MARCKS,NFKBIA
TNFAIP3	enzyme	2.15e-06	BIRC3,CXCL8,NFKBIA
IKBKE	kinase	3.2e-06	BIRC3,CXCL8,NFKBIA
RPS3	enzyme	3.4e-06	CXCL8,NFKBIA
FN1	enzyme	5.38e-06	BIRC3,CXCL8,MARCKS,NFKBIA
HDAC3	transcription regulator	7.53e-06	BIRC3,CXCL8,NFKBIA
MAP3K14	kinase	7.89e-06	BIRC3,CXCL8,NFKBIA
RELB	transcription regulator	7.89e-06	BIRC3,CXCL8,NFKBIA
NOD2	other	9.02e-06	CXCL8,NFKBIA,SLC2A6
NFKB1	transcription regulator	1.04e-05	BIRC3,CXCL8,EBI3,NFKBIA
IRAK4	kinase	1.07e-05	BIRC3,CXCL8,NFKBIA
PI3	other	1.22e-05	CXCL8,NFKBIA
TRAF2	enzyme	1.41e-05	BIRC3,CXCL8,EBI3
TRAF3	other	1.57e-05	BIRC3,EBI3,NFKBIA
EZH2	transcription regulator	1.58e-05	BIRC3,CXCL8,NFKBIA,SLC7A11
LY6E	other	1.86e-05	CXCL8,NFKBIA
TNFSF10	cytokine	2.22e-05	BIRC3,CXCL8,NFKBIA
PRKCD	kinase	2.59e-05	BIRC3,CXCL8,NFKBIA
IKK (complex)	complex	4.06e-05	BIRC3,CXCL8
BIRC2	enzyme	4.06e-05	BIRC3,CXCL8
TLR4	transmembrane receptor	4.22e-05	CXCL8,EBI3,NFKBIA,SLC7A11
PPP2R5C	other	4.6e-05	BIRC3,CXCL8
F10	peptidase	6.42e-05	CXCL8,NFKBIA
MAP3K8	kinase	8.51e-05	BIRC3,CXCL8,LAD1
NfkB-RelA	complex	8.54e-05	CXCL8,NFKBIA
TLR2	transmembrane receptor	9.41e-05	CXCL8,EBI3,SLC7A11
NFKBIA	transcription regulator	0.000104	BIRC3,CXCL8,MSC,NFKBIA
ECSIT	transcription regulator	0.000118	CXCL8,NFKBIA
TRADD	other	0.000127	CXCL8,NFKBIA
CLU	other	0.000127	CXCL8,NFKBIA
TNFSF15	cytokine	0.000127	BIRC3,CXCL8
TAB1	enzyme	0.000127	BIRC3,CXCL8
MAP2K1	kinase	0.000138	BIRC3,CXCL8,NFKBIA
CGA	other	0.000157	BIRC3,CXCL8
PRKCZ	kinase	0.000167	CXCL8,NFKBIA
UXT	other	0.000167	CXCL8,NFKBIA
TREM1	transmembrane receptor	0.00021	CXCL8,EBI3,NFKBIA
TNF	cytokine	0.000231	BIRC3,CXCL8,EBI3,LAD1,MSC,NFKBIA
CD40	transmembrane receptor	0.000246	BIRC3,CXCL8,NFKBIA
Hsp70	group	0.000262	CXCL8,NFKBIA
TXN	enzyme	0.000262	CXCL8,NFKBIA
MUC1	other	0.000275	CXCL8,NFKBIA
IL1A	cytokine	0.000278	BIRC3,CXCL8,NFKBIA
NCOR2	transcription regulator	0.000289	BIRC3,CXCL8
SIRT1	transcription regulator	0.000309	BIRC3,EBI3,SLC7A11
GPS2	transcription regulator	0.000317	CXCL8,NFKBIA
NFkB (complex)	complex	0.000355	BIRC3,CXCL8,NFKBIA,SLC2A6
ATG7	enzyme	0.000377	CXCL8,NFKBIA
MYD88	other	0.000378	CXCL8,EBI3,NFKBIA
CDK9	kinase	0.000393	CXCL8,NFKBIA
BRAF	kinase	0.000426	BIRC3,CXCL8
IKBKB	kinase	0.00043	BIRC3,CXCL8,NFKBIA
MAPKAPK2	kinase	0.000443	CXCL8,NFKBIA
NFKBIB	transcription regulator	0.000443	CXCL8,NFKBIA
CD3	complex	0.000454	BIRC3,CXCL8,EBI3,NFKBIA
TRAF6	enzyme	0.00046	BIRC3,CXCL8
MAP3K1	kinase	0.000478	BIRC3,CXCL8
F2RL1	g-protein coupled receptor	0.000496	CXCL8,MSC
SERPINF1	other	0.000496	CXCL8,NFKBIA
MAP2K7	kinase	0.000496	BIRC3,CXCL8
SIRT6	enzyme	0.000514	BIRC3,CXCL8
MAP2K4	kinase	0.000514	BIRC3,CXCL8
NR3C1	ligand-dependent nuclear receptor	0.000523	BIRC3,CXCL8,LAD1,NFKBIA
NFKB2	transcription regulator	0.000532	BIRC3,CXCL8
PI3K (complex)	complex	0.000572	BIRC3,CXCL8,NFKBIA
LTB4R/LTB4R2	group	0.000605	CXCL8
NDPK	group	0.000605	CXCL8
thymidine phosphorylase	group	0.000605	MARCKS
PRG3	other	0.000605	CXCL8
FCN1	other	0.000605	CXCL8
ZNF580	other	0.000605	CXCL8
CCDC22	other	0.000605	BIRC3
KSR2	kinase	0.000605	CXCL8
TNPO2	transporter	0.000605	CXCL8
TYMP	growth factor	0.000605	CXCL8
TNFRSF8	transmembrane receptor	0.00061	CXCL8,NKG7
ESR1	ligand-dependent nuclear receptor	0.000671	BIRC3,CXCL8,MARCKS,NFKBIA,SLC7A11
TCR	complex	0.000673	BIRC3,CXCL8,NFKBIA
KLF6	transcription regulator	0.000692	CXCL8,NFKBIA
MAP3K7	kinase	0.000692	BIRC3,CXCL8
SPDEF	transcription regulator	0.000757	BIRC3,CXCL8
CTLA4	transmembrane receptor	0.000757	CXCL8,EBI3
CXCL8	cytokine	0.000848	CXCL8,NFKBIA
IFI16	transcription regulator	0.00092	CXCL8,NFKBIA
MAPK1	kinase	0.000973	CXCL8,LAD1,NKG7
CD28	transmembrane receptor	0.000973	CXCL8,EBI3,NFKBIA
IL33	cytokine	0.00105	CXCL8,NFKBIA
PI3K (family)	group	0.00107	BIRC3,CXCL8
TGFA	growth factor	0.00107	BIRC3,CXCL8
CFTR	ion channel	0.00113	CXCL8,NFKBIA
FADD	other	0.00118	BIRC3,CXCL8
SENP7	peptidase	0.00121	CXCL8
ADRM1	other	0.00121	NFKBIA
DUOX1	enzyme	0.00121	CXCL8
SENP5	peptidase	0.00121	CXCL8
AFAP1L2	other	0.00121	CXCL8
DAPK1	kinase	0.00121	CXCL8
GNA14	enzyme	0.00121	CXCL8
GSTM1	enzyme	0.00121	CXCL8
PBK	kinase	0.00121	BIRC3
GPR32	g-protein coupled receptor	0.00121	CXCL8
TMEM9B	other	0.00121	CXCL8
COL17A1	other	0.00121	CXCL8
EIF2AK2	kinase	0.00124	CXCL8,NFKBIA
FAS	transmembrane receptor	0.00127	BIRC3,CXCL8,NFKBIA
RELA	transcription regulator	0.00134	BIRC3,CXCL8,NFKBIA
IL1B	cytokine	0.00134	BIRC3,CXCL8,EBI3,NFKBIA
TNFSF12	cytokine	0.00135	CXCL8,NFKBIA
PRKAA1	kinase	0.00138	CXCL8,NFKBIA
GFI1	transcription regulator	0.00141	CXCL8,NFKBIA
IGF1	growth factor	0.0016	BIRC3,CXCL8,NFKBIA
VIP	other	0.00179	CXCL8,NFKBIA
JUN	transcription regulator	0.00181	BIRC3,CXCL8,NFKBIA
CD300LF	other	0.00181	CXCL8
Egfr-Erbb2	complex	0.00181	CXCL8
NIK	group	0.00181	CXCL8
DEFA3 (includes others)	other	0.00181	CXCL8
Il3r	complex	0.00181	CXCL8
ZNF300	other	0.00181	CXCL8
DGKH	kinase	0.00181	CXCL8
P2RY6	g-protein coupled receptor	0.00181	CXCL8
CYSLTR2	g-protein coupled receptor	0.00181	CXCL8
TH17 Cytokine	group	0.00181	CXCL8
Hnp alpha	group	0.00181	CXCL8
Pik3r	group	0.00181	CXCL8
PROS1	other	0.00181	CXCL8
HSPB3	other	0.00181	CXCL8
IL20RA	transmembrane receptor	0.00181	CXCL8
CRIP2	other	0.00181	CXCL8
NKRF	transcription regulator	0.00181	CXCL8
CNTFR	transmembrane receptor	0.00181	CXCL8
BCL2	transporter	0.00183	CXCL8,NFKBIA
26s Proteasome	complex	0.00196	BIRC3,CXCL8
Tlr	group	0.00207	CXCL8,NFKBIA
C5	cytokine	0.00214	CXCL8,NFKBIA
CSF2	cytokine	0.00224	BIRC3,CXCL8,NFKBIA
Alpha catenin	group	0.00229	BIRC3,NFKBIA
JAK2	kinase	0.00229	CXCL8,NKG7
POU2F1	transcription regulator	0.00233	CXCL8,SLC7A11
Rsk	group	0.00242	CXCL8
chitinase	group	0.00242	CXCL8
CACTIN	other	0.00242	CXCL8
TNIP3	other	0.00242	CXCL8
PIP5K1A	kinase	0.00242	CXCL8
WBSCR22	enzyme	0.00242	CXCL8
P-TEFb	complex	0.00242	CXCL8
FLII	other	0.00242	CXCL8
PLA2G1B	enzyme	0.00242	CXCL8
HABP2	peptidase	0.00242	CXCL8
MEP1A	peptidase	0.00242	CXCL8
OTUD7B	peptidase	0.00242	CXCL8
HSPB6	other	0.00242	CXCL8
IL36RN	cytokine	0.00242	CXCL8
ITGAX	transmembrane receptor	0.00242	CXCL8
LPAR3	g-protein coupled receptor	0.00242	CXCL8
PELI2	other	0.00242	CXCL8
CD300C	transmembrane receptor	0.00242	CXCL8
HS6ST2	enzyme	0.00242	CXCL8
HDAC2	transcription regulator	0.00249	CXCL8,NFKBIA
TNFRSF1A	transmembrane receptor	0.00257	BIRC3,CXCL8
TERT	enzyme	0.00277	CXCL8,NFKBIA
TLR10	transmembrane receptor	0.00302	CXCL8
BPI	transporter	0.00302	CXCL8
Tlr12	other	0.00302	CXCL8
TAF9	transcription regulator	0.00302	CXCL8
MAP4K1	kinase	0.00302	BIRC3
AHSG	other	0.00302	CXCL8
PSAP	other	0.00302	BIRC3
SLC9A1	ion channel	0.00302	CXCL8
CCL15	cytokine	0.00302	CXCL8
SENP6	peptidase	0.00302	CXCL8
RTKN	other	0.00302	BIRC3
WRN	enzyme	0.00302	CXCL8
TICAM1	other	0.00302	CXCL8,NFKBIA
TLR7	transmembrane receptor	0.00307	CXCL8,NFKBIA
ADIPOQ	other	0.00307	CXCL8,NFKBIA
ADRB	group	0.00315	NFKBIA,SLC7A11
KLF2	transcription regulator	0.00329	CXCL8,NFKBIA
OSM	cytokine	0.00345	CXCL8,MARCKS,MSC
Dgk	group	0.00363	CXCL8
LRRC26	other	0.00363	CXCL8
Cdk	group	0.00363	CXCL8
PRKD2	kinase	0.00363	CXCL8
HSPB2	other	0.00363	CXCL8
MEFV	other	0.00363	CXCL8
UBA1	enzyme	0.00363	BIRC3
DNAJA3	other	0.00363	CXCL8
ST14	peptidase	0.00363	CXCL8
TNFRSF10B	transmembrane receptor	0.00363	CXCL8
BCL2A1	other	0.00363	CXCL8
MAPK9	kinase	0.00366	BIRC3,CXCL8
MAPK8	kinase	0.0037	BIRC3,CXCL8
PTGS2	enzyme	0.00395	BIRC3,CXCL8
Tlr11	transmembrane receptor	0.00423	CXCL8
IL1RL2	transmembrane receptor	0.00423	CXCL8
TRIM38	other	0.00423	CXCL8
IER3	other	0.00423	BIRC3
SLC25A4	transporter	0.00423	BIRC3
PRLH	cytokine	0.00423	CXCL8
PRTN3	peptidase	0.00423	CXCL8
TSC22D1	transcription regulator	0.00423	CXCL8
HS6ST1	enzyme	0.00423	CXCL8
KCNMA1	ion channel	0.00423	CXCL8
TPSD1	peptidase	0.00423	CXCL8
CKS1B	kinase	0.00423	CXCL8
PROK1	growth factor	0.00423	CXCL8
LPAR2	g-protein coupled receptor	0.00423	CXCL8
CAMK2G	kinase	0.00423	BIRC3
IL18RAP	transmembrane receptor	0.00423	CXCL8
PLA2G2A	enzyme	0.00423	CXCL8
CXCL16	cytokine	0.00423	CXCL8
CSF3	cytokine	0.0045	BIRC3,CXCL8
IRF3	transcription regulator	0.00456	BIRC3,CXCL8
FOXO3	transcription regulator	0.00461	CXCL8,NFKBIA
S100A8	other	0.00466	CXCL8,NFKBIA
Tlr13	other	0.00483	CXCL8
IL26	cytokine	0.00483	CXCL8
S100a7a	other	0.00483	CXCL8
CXCR1	g-protein coupled receptor	0.00483	CXCL8
IL1R2	transmembrane receptor	0.00483	CXCL8
TNFRSF25	transmembrane receptor	0.00483	CXCL8
LPA	other	0.00483	CXCL8
USP19	peptidase	0.00483	BIRC3
MMP8	peptidase	0.00483	CXCL8
CD276	other	0.00483	CXCL8
MAP3K10	kinase	0.00483	CXCL8
IL18BP	other	0.00483	CXCL8
DIABLO	other	0.00483	BIRC3
NOS2	enzyme	0.00543	CXCL8,NFKBIA
UCN2	other	0.00543	CXCL8
FBXO42	other	0.00543	CXCL8
LTB4R2	g-protein coupled receptor	0.00543	CXCL8
EGLN2	enzyme	0.00543	CXCL8
Ferritin	complex	0.00543	NFKBIA
IL10RB	transmembrane receptor	0.00543	CXCL8
PSMB9	peptidase	0.00543	NFKBIA
mir-515	microrna	0.00543	CXCL8
ATG16L1	enzyme	0.00543	NFKBIA
DDB2	other	0.00543	NFKBIA
ING4	transcription regulator	0.00543	NFKBIA
LAT2	other	0.00543	CXCL8
ENTPD1	enzyme	0.00543	CXCL8
PNPT1	enzyme	0.00543	CXCL8
LILRB1	transmembrane receptor	0.00543	CXCL8
CXCL12	cytokine	0.00555	CXCL8,MARCKS
RORA	ligand-dependent nuclear receptor	0.0056	CXCL8,NFKBIA
IFNG	cytokine	0.00571	CXCL8,EBI3,NFKBIA,SLC7A11
Jnk	group	0.00596	BIRC3,CXCL8
ERG	transcription regulator	0.00602	BIRC3,CXCL8
C1q	complex	0.00604	CXCL8
FFAR4	g-protein coupled receptor	0.00604	CXCL8
PELI1	enzyme	0.00604	CXCL8
NTS	other	0.00604	CXCL8
CTNND1	other	0.00604	CXCL8
HOXB7	transcription regulator	0.00604	CXCL8
NFKBIE	transcription regulator	0.00604	CXCL8
HBB	transporter	0.00604	CXCL8
MAP3K11	kinase	0.00604	CXCL8
ACTN4	transcription regulator	0.00604	CXCL8
IL12 (complex)	complex	0.00638	CXCL8,EBI3
CHUK	kinase	0.00657	CXCL8,NFKBIA
trypsin	group	0.00664	CXCL8
OSCAR	other	0.00664	CXCL8
hemoglobin	complex	0.00664	CXCL8
Cebp	complex	0.00664	CXCL8
PSMB8	peptidase	0.00664	NFKBIA
mir-373	microrna	0.00664	CXCL8
APOA2	transporter	0.00664	CXCL8
CD74	transmembrane receptor	0.00664	CXCL8
MAPK10	kinase	0.00664	CXCL8
CEBPG	transcription regulator	0.00664	CXCL8
CCNT1	transcription regulator	0.00664	CXCL8
FPR2	g-protein coupled receptor	0.00664	CXCL8
HSPA1A/HSPA1B	enzyme	0.00664	CXCL8
S100A7	other	0.00664	CXCL8
TAS1R3	g-protein coupled receptor	0.00664	SLC7A11
TLR9	transmembrane receptor	0.00707	CXCL8,EBI3
Il8r	group	0.00724	CXCL8
CST3	other	0.00724	NFKBIA
HSPB8	kinase	0.00724	CXCL8
VCP	enzyme	0.00724	CXCL8
BTC	growth factor	0.00724	CXCL8
SIRPA	phosphatase	0.00724	CXCL8
NOTCH1	transcription regulator	0.0078	BIRC3,CXCL8
ORMDL3	other	0.00784	CXCL8
LILRA2	other	0.00784	CXCL8
NOD1	other	0.00784	CXCL8
LY96	transmembrane receptor	0.00784	CXCL8
ZBP1	other	0.00784	NFKBIA
CCL21	cytokine	0.00784	CXCL8
LPAR1	g-protein coupled receptor	0.00784	CXCL8
PLA2G4A	enzyme	0.00784	CXCL8
IL1RAP	transmembrane receptor	0.00784	CXCL8
BMX	kinase	0.00784	CXCL8
GNA13	enzyme	0.00784	CXCL8
PTGER1	g-protein coupled receptor	0.00784	CXCL8
TGM2	enzyme	0.008	BIRC3,CXCL8
KITLG	growth factor	0.00807	CXCL8,NFKBIA
REL	transcription regulator	0.00821	CXCL8,NFKBIA
NFkB (family)	group	0.00844	CXCL8
SCAVENGER receptor CLASS A	group	0.00844	CXCL8
PSMB10	peptidase	0.00844	NFKBIA
SLAMF1	transmembrane receptor	0.00844	CXCL8
FCER2	transmembrane receptor	0.00844	CXCL8
P2RY2	g-protein coupled receptor	0.00844	CXCL8
PARK7	enzyme	0.00844	CXCL8
LDL	complex	0.00863	CXCL8,MSC
Immunoglobulin	complex	0.00863	CXCL8,NFKBIA
Fcgr3	group	0.00904	CXCL8
PPARÎ±-RXRÎ±	complex	0.00904	NFKBIA
PLC	group	0.00904	CXCL8
PADI2	enzyme	0.00904	CXCL8
DPH5	enzyme	0.00904	NFKBIA
PGF	growth factor	0.00904	CXCL8
AIMP1	cytokine	0.00904	CXCL8
IL36G	cytokine	0.00904	CXCL8
PTAFR	g-protein coupled receptor	0.00904	CXCL8
TNFSF9	cytokine	0.00904	CXCL8
BCL10	transcription regulator	0.00904	CXCL8
CNR2	g-protein coupled receptor	0.00904	CXCL8
Mt1	other	0.00904	NFKBIA
HDAC1	transcription regulator	0.00905	CXCL8,NFKBIA
GC-GCR dimer	complex	0.00964	NFKBIA
C1QBP	transcription regulator	0.00964	CXCL8
TNFRSF6B	transmembrane receptor	0.00964	CXCL8
TGIF1	transcription regulator	0.00964	CXCL8
PRKAR2B	kinase	0.00964	BIRC3
TNFRSF12A	transmembrane receptor	0.00964	CXCL8
IRAK2	kinase	0.00964	CXCL8
IL1RL1	transmembrane receptor	0.00964	CXCL8
CYP2J2	enzyme	0.00964	NFKBIA
TNFSF11	cytokine	0.00979	CXCL8,NFKBIA
RNA polymerase II	complex	0.01	CXCL8,NFKBIA
Angiotensin II receptor type 1	group	0.0102	CXCL8
Hmgb1	transcription regulator	0.0102	CXCL8
DDX25	enzyme	0.0102	NFKBIA
Iga	complex	0.0102	CXCL8
TF	transporter	0.0102	CXCL8
NUMB	other	0.0102	BIRC3
LBP	transporter	0.0102	CXCL8
mir-192	microrna	0.0102	CXCL8
NCAM1	other	0.0102	NFKBIA
FABP5	transporter	0.0102	CXCL8
IRAK3	kinase	0.0102	NFKBIA
TREM2	transmembrane receptor	0.0102	NFKBIA
CFLAR	other	0.0102	CXCL8
IL17R	complex	0.0108	CXCL8
ARHGDIG	other	0.0108	MARCKS
HOXB9	transcription regulator	0.0108	CXCL8
MAP3K5	kinase	0.0108	CXCL8
BID	other	0.0108	CXCL8
PTK2B	kinase	0.0108	CXCL8
IL36A	cytokine	0.0108	CXCL8
PGR	ligand-dependent nuclear receptor	0.0109	BIRC3,NFKBIA
IFNB1	cytokine	0.0111	CXCL8,EBI3
CBX7	other	0.0114	CXCL8
Lymphotoxin	complex	0.0114	CXCL8
PRKDC	kinase	0.0114	BIRC3
TNFSF14	cytokine	0.0114	BIRC3
TRPM2	ion channel	0.0114	CXCL8
TNFRSF18	transmembrane receptor	0.0114	CXCL8
TLR1	transmembrane receptor	0.0114	CXCL8
BACH1	transcription regulator	0.0114	SLC7A11
ERK1/2	group	0.0118	BIRC3,CXCL8
ERVW-1	other	0.012	CXCL8
PYCARD	transcription regulator	0.012	CXCL8
miR-31-5p (and other miRNAs w/seed GGCAAGA)	mature microrna	0.012	CXCL8
HOXA5	transcription regulator	0.012	CXCL8
CaMKII	complex	0.0126	BIRC3
Tnf receptor	group	0.0126	CXCL8
Fibrinogen	complex	0.0126	CXCL8
IL36B	cytokine	0.0126	CXCL8
BTRC	enzyme	0.0126	CXCL8
ITGAM	transmembrane receptor	0.0126	CXCL8
MAP2K5	kinase	0.0126	CXCL8
Fibrin	complex	0.0132	CXCL8
BMPR2	kinase	0.0132	CXCL8
IgG1	complex	0.0132	CXCL8
H2AFX	transcription regulator	0.0132	SLC7A11
NFIX	transcription regulator	0.0132	CXCL8
UPF1	enzyme	0.0132	BIRC3
FASN	enzyme	0.0132	CXCL8
RIPK1	kinase	0.0132	CXCL8
TLR6	transmembrane receptor	0.0132	CXCL8
NOX4	enzyme	0.0132	CXCL8
MTDH	transcription regulator	0.0138	CXCL8
ALDH2	enzyme	0.0138	SLC7A11
NAMPT	cytokine	0.0138	CXCL8
SLPI	other	0.0138	NFKBIA
XIAP	enzyme	0.0138	CXCL8
EGFR	kinase	0.014	CXCL8,MARCKS
calpain	complex	0.0144	NFKBIA
MAP3K3	kinase	0.0144	CXCL8
BGN	other	0.0144	CXCL8
COMMD1	transporter	0.0144	BIRC3
PF4	cytokine	0.0144	CXCL8
IL10RA	transmembrane receptor	0.0145	SLC2A6,SLC7A11
GRP	growth factor	0.015	CXCL8
miR-200b-3p (and other miRNAs w/seed AAUACUG)	mature microrna	0.015	MARCKS
SAA1	transporter	0.015	CXCL8
NfkB1-RelA	complex	0.0156	CXCL8
AHI1	other	0.0156	NKG7
CHI3L1	enzyme	0.0156	CXCL8
RCAN1	transcription regulator	0.0156	CXCL8
ARRB1	other	0.0156	CXCL8
PSMD10	transcription regulator	0.0156	CXCL8
TAF4B	transcription regulator	0.0156	NFKBIA
FCGR2A	transmembrane receptor	0.0162	CXCL8
FHL2	transcription regulator	0.0162	CXCL8
PDPK1	kinase	0.0162	CXCL8
IL3	cytokine	0.0166	BIRC3,CXCL8
IL17F	cytokine	0.0168	CXCL8
FOXO1	transcription regulator	0.0172	BIRC3,CXCL8
IL17C	cytokine	0.0174	CXCL8
HOXB13	transcription regulator	0.0174	NFKBIA
S100A6	transporter	0.0174	CXCL8
PIK3CD	kinase	0.0174	CXCL8
TP63	transcription regulator	0.0179	CXCL8,SLC7A11
IL7R	transmembrane receptor	0.018	CXCL8
INPP5D	phosphatase	0.018	CXCL8
TIRAP	other	0.018	CXCL8
PTX3	other	0.018	CXCL8
IL17RA	transmembrane receptor	0.018	CXCL8
KRAS	enzyme	0.0182	BIRC3,CXCL8
Interferon alpha	group	0.0184	CXCL8,NFKBIA
Fc gamma receptor	group	0.0186	CXCL8
WWTR1	transcription regulator	0.0186	CXCL8
ETV4	transcription regulator	0.0186	CXCL8
BSG	transporter	0.0186	CXCL8
CNOT7	transcription regulator	0.0186	SLC7A11
KNG1	other	0.0186	CXCL8
ELANE	peptidase	0.0186	CXCL8
ROCK2	kinase	0.0192	CXCL8
ACVRL1	kinase	0.0192	CXCL8
F7	peptidase	0.0192	CXCL8
ELF4	transcription regulator	0.0192	CXCL8
GNAQ	enzyme	0.0192	CXCL8
IL15	cytokine	0.0196	CXCL8,NFKBIA
RAB1B	other	0.0198	CXCL8
HLX	transcription regulator	0.0198	CXCL8
C3AR1	g-protein coupled receptor	0.0198	CXCL8
SELPLG	other	0.0198	CXCL8
NDRG1	kinase	0.0198	CXCL8
IRF9	transcription regulator	0.0198	CXCL8
SAA	group	0.0204	CXCL8
TSLP	cytokine	0.0204	CXCL8
SERPINE1	other	0.0204	CXCL8
SELP	transmembrane receptor	0.0204	CXCL8
IRAK1	kinase	0.0204	CXCL8
IL27RA	transmembrane receptor	0.0204	EBI3
GTF2B	transcription regulator	0.021	NFKBIA
SPHK1	kinase	0.021	CXCL8
CEACAM1	other	0.021	CXCL8
NLRP12	other	0.021	CXCL8
FASLG	cytokine	0.021	CXCL8
TNFRSF9	transmembrane receptor	0.021	CXCL8
MYC	transcription regulator	0.0212	CXCL8,EBI3,NFKBIA
XDH	enzyme	0.0216	CXCL8
CREBBP	transcription regulator	0.0217	CXCL8,SLC7A11
TANK	other	0.0222	CXCL8
NQO1	enzyme	0.0222	BIRC3
TLR5	transmembrane receptor	0.0222	CXCL8
SYK	kinase	0.0222	CXCL8
ADORA2B	g-protein coupled receptor	0.0222	CXCL8
PTPN6	phosphatase	0.0222	CXCL8
Histone h3	group	0.0227	CXCL8,NFKBIA
Hsp27	group	0.0228	CXCL8
IL23	complex	0.0228	CXCL8
CYLD	transcription regulator	0.0228	CXCL8
KRT14	other	0.0228	CXCL8
DACH1	transcription regulator	0.0228	CXCL8
FCER1G	transmembrane receptor	0.0228	CXCL8
CYR61	other	0.0228	CXCL8
NFE2L2	transcription regulator	0.0232	CXCL8,SLC7A11
TSC22D3	transcription regulator	0.0233	CXCL8
MEOX2	transcription regulator	0.0233	CXCL8
SQSTM1	transcription regulator	0.0239	NFKBIA
ADAM17	peptidase	0.0239	CXCL8
Laminin	complex	0.0245	BIRC3
STK40	kinase	0.0245	CXCL8
mir-146	microrna	0.0245	CXCL8
MYBL2	transcription regulator	0.0245	BIRC3
IL25	cytokine	0.0245	CXCL8
IRF6	transcription regulator	0.0245	CXCL8
DMP1	other	0.0251	CXCL8
BCL3	transcription regulator	0.0251	CXCL8
TYROBP	transmembrane receptor	0.0251	CXCL8
EP300	transcription regulator	0.0252	CXCL8,SLC7A11
mir-34	microrna	0.0257	BIRC3
C5AR1	g-protein coupled receptor	0.0257	CXCL8
CRP	other	0.0257	CXCL8
TLR8	transmembrane receptor	0.0263	CXCL8
ALB	transporter	0.0263	CXCL8
RBM5	other	0.0269	BIRC3
LPL	enzyme	0.0269	CXCL8
PPRC1	transcription regulator	0.0269	CXCL8
BCL11B	transcription regulator	0.0269	CXCL8
Rock	group	0.0275	CXCL8
PROC	peptidase	0.0275	CXCL8
PTEN	phosphatase	0.028	CXCL8,LAD1
PAF1	other	0.0281	BIRC3
STAT2	transcription regulator	0.0281	CXCL8
CD86	transmembrane receptor	0.0281	NFKBIA
IFN type 1	group	0.0287	CXCL8
NRF1	transcription regulator	0.0287	CXCL8
LTBR	transmembrane receptor	0.0287	NFKBIA
FOSL2	transcription regulator	0.0287	CXCL8
ZFP36	transcription regulator	0.0293	BIRC3
PTK2	kinase	0.0293	BIRC3
ELK1	transcription regulator	0.0293	SLC7A11
Ige	complex	0.0298	CXCL8
RUNX3	transcription regulator	0.0298	CXCL8
IL11	cytokine	0.0298	CXCL8
TNFSF13B	cytokine	0.0298	CXCL8
ZBTB20	transcription regulator	0.0304	NFKBIA
CAT	enzyme	0.0304	CXCL8
PTPN1	phosphatase	0.0304	NFKBIA
Gm-csf	group	0.031	CXCL8
PDCD1	phosphatase	0.031	CXCL8
CCL11	cytokine	0.031	CXCL8
BCL2L1	other	0.0316	CXCL8
IL12A	cytokine	0.0316	EBI3
CUX1	transcription regulator	0.0316	MARCKS
POLR2A	enzyme	0.0322	NFKBIA
CD14	transmembrane receptor	0.0322	CXCL8
DDX58	enzyme	0.0328	CXCL8
MAVS	other	0.0328	CXCL8
PDGFB	growth factor	0.0328	CXCL8
BNIP3L	other	0.0328	NFKBIA
IL32	cytokine	0.0328	CXCL8
IL1R1	transmembrane receptor	0.0334	CXCL8
TSH	complex	0.0334	CXCL8
CXCR4	g-protein coupled receptor	0.0334	CXCL8
IL12B	cytokine	0.0334	CXCL8
DDIT3	transcription regulator	0.0334	CXCL8
HGF	growth factor	0.0343	BIRC3,CXCL8
F2R	g-protein coupled receptor	0.0345	CXCL8
miR-17-5p (and other miRNAs w/seed AAAGUGC)	mature microrna	0.0345	CXCL8
SCD	enzyme	0.0345	CXCL8
miR-21-5p (and other miRNAs w/seed AGCUUAU)	mature microrna	0.0351	MARCKS
MBD2	transcription regulator	0.0351	BIRC3
C3	peptidase	0.0351	CXCL8
IL2	cytokine	0.0356	BIRC3,CXCL8
Igm	complex	0.0357	CXCL8
Fcer1	complex	0.0357	CXCL8
NR4A3	ligand-dependent nuclear receptor	0.0357	BIRC3
PTHLH	other	0.0357	CXCL8
ATM	kinase	0.0363	CXCL8
NCOA2	transcription regulator	0.0363	NFKBIA
HIC1	transcription regulator	0.0363	SLC7A11
KIAA1524	other	0.0369	EBI3
MDM2	transcription regulator	0.0369	CXCL8
F3	transmembrane receptor	0.0369	CXCL8
NCOA3	transcription regulator	0.0386	NFKBIA
miR-122-5p (miRNAs w/seed GGAGUGU)	mature microrna	0.0392	SLC7A11
TBX5	transcription regulator	0.0392	CXCL8
CD3E	transmembrane receptor	0.0392	NFKBIA
CREB1	transcription regulator	0.0397	CXCL8,EBI3
Gsk3	group	0.0398	CXCL8
PRKCE	kinase	0.0398	CXCL8
NR4A2	ligand-dependent nuclear receptor	0.0398	CXCL8
PTPN11	phosphatase	0.0398	CXCL8
TBP	transcription regulator	0.0398	NFKBIA
MAPK3	kinase	0.0398	CXCL8
SP1	transcription regulator	0.04	CXCL8,NFKBIA
ATF3	transcription regulator	0.0404	BIRC3
MAP2K3	kinase	0.041	CXCL8
RIPK2	kinase	0.0415	SLC2A6
FOSL1	transcription regulator	0.0415	CXCL8
AGER	transmembrane receptor	0.0421	CXCL8
PIK3R1	kinase	0.0421	CXCL8
DNMT1	enzyme	0.0427	SLC7A11
IL6R	transmembrane receptor	0.0427	CXCL8
CCL5	cytokine	0.0427	CXCL8
FLT1	kinase	0.0427	MARCKS
TNFRSF1B	transmembrane receptor	0.0433	CXCL8
MAP2K6	kinase	0.0433	CXCL8
IFNL1	cytokine	0.0439	CXCL8
CCL2	cytokine	0.0445	CXCL8
GNA12	enzyme	0.0445	CXCL8
HRAS	enzyme	0.045	CXCL8,NFKBIA
PITX2	transcription regulator	0.0456	MSC
RHOA	enzyme	0.0456	CXCL8
HMGB1	transcription regulator	0.0456	CXCL8
MIF	cytokine	0.0462	CXCL8
RARB	ligand-dependent nuclear receptor	0.0468	CXCL8
DUSP1	phosphatase	0.0473	CXCL8
CNTF	cytokine	0.0479	CXCL8
TP53	transcription regulator	0.0481	BIRC3,CXCL8,NFKBIA
TBK1	kinase	0.0485	CXCL8
TAC1	other	0.0491	CXCL8
CAMP	other	0.0491	CXCL8
ATF2	transcription regulator	0.0491	CXCL8

## Sheet: LPS MDM module
Upstream Regulator	Molecule Type	p-value of overlap	Target molecules in dataset
TNF	cytokine	1.38e-15	ABTB2,ADORA2A,CCL19,CCL20,CCL5,CD274,CD82,CFB,CHI3L2,EBI3,G0S2,IDO1,IL15RA,IL2RA,IL32,LAD1,LAMB3,LAMP3,NAMPT,NFKBIA,NNMT,ORM1,PDE4B,RRAD,SOCS2,SOCS3,TNFAIP6,TNFRSF4,TNIP1,VEGFA
IL1B	cytokine	1.9e-15	CCL20,CCL5,CD274,CD82,CFB,EBI3,G0S2,IDO1,IL15RA,IL2RA,IL32,ITGB8,LAMB3,MYH11,NAMPT,NFKBIA,ORM1,PDE4B,SAA2,SOCS2,SOCS3,TNFAIP6,VEGFA
NFkB (complex)	complex	4.72e-14	BATF,CCL20,CCL5,CD274,CD82,CFB,G0S2,IDO1,IL15RA,IL2RA,IL32,ITGB8,NAMPT,NFKBIA,SOCS3,TNFAIP6,TNFRSF4,TNIP1,VEGFA
TREM1	transmembrane receptor	2.12e-12	CCL20,CCL23,CCL5,CD274,CFB,EBI3,IDO1,IL15RA,LAMP3,MCOLN2,NFKBIA,RRAD
RELA	transcription regulator	1.81e-11	CCL19,CCL20,CCL5,CFB,IL15RA,IL2RA,IL32,NAMPT,NFKBIA,PDE4B,SAA2,TNFRSF4,TNIP1,VEGFA
CD3	complex	2e-11	BATF,CCL20,CCL5,CD274,EBI3,IL15RA,IL2RA,IL32,NAMPT,NFKBIA,PDE4B,PPA1,RHOH,SOCS2,SOCS3,TNFRSF4,VEGFA
CD40LG	cytokine	2.24e-11	BATF,CCL19,CCL20,CCL5,EBI3,G0S2,IDO1,IL2RA,LAMP3,NAMPT,NFKBIA,TNFAIP6,TNIP1,VEGFA
IL12 (complex)	complex	5.66e-11	CCL19,CCL20,CCL5,EBI3,IDO1,IL2RA,IL32,RRAD,SOCS2,SOCS3,VEGFA
IL1	group	8.82e-10	CCL20,CCL23,CCL5,CFB,IDO1,IL2RA,ORM1,SAA2,SOCS3,TNFAIP6,TNFRSF4,VEGFA
IL10	cytokine	1.6e-09	CCL19,CCL20,CCL23,CCL5,CD274,CHI3L2,IDO1,LAMP3,PDE4B,PTPN2,SOCS3,VEGFA
IFNG	cytokine	2.81e-09	ADORA2A,CCL19,CCL20,CCL23,CCL5,CD274,CFB,CHI3L2,EBI3,IDO1,IL15RA,IL2RA,IL32,LAMP3,NAMPT,NFKBIA,SOCS2,SOCS3,TNFAIP6,VEGFA
NFKB1	transcription regulator	6.27e-09	CCL19,CCL20,CCL5,CD82,CFB,EBI3,IL2RA,NFKBIA,TNFRSF4,VEGFA
IL1A	cytokine	4.09e-08	ADORA2A,CCL20,CCL5,CD274,IL2RA,IL32,NFKBIA,ORM1,SAA2
HGF	growth factor	6.32e-08	ADORA2A,CCL14,CCL5,IL15RA,ITGB8,NAMPT,PNRC1,PTPN2,SOCS2,SOCS3,TNFAIP6,VEGFA
LDL	complex	7.79e-08	CCL20,CCL5,G0S2,IDO1,LAMB3,NAMPT,SOCS3,TNFAIP6,VEGFA
MYD88	other	1e-07	BATF,CCL5,CD274,EBI3,IL32,NFKBIA,PDE4B,PSTPIP2,SOCS3
CD28	transmembrane receptor	1.45e-07	CD274,EBI3,IL15RA,IL2RA,NAMPT,NFKBIA,PDE4B,PPA1,SOCS2,SOCS3
TLR4	transmembrane receptor	1.8e-07	BATF,CCL20,CCL5,CD274,CFB,EBI3,IL15RA,IL2RA,NFKBIA,SOCS3
IL4	cytokine	2.06e-07	ADAM19,CCL20,CCL23,CCL5,IDO1,IL15RA,IL2RA,MAOA,NFKBIA,PDE4B,SOCS2,SOCS3,TNFRSF4,VEGFA
P38 MAPK	group	2.23e-07	CCL5,CD82,IL2RA,IL32,ITGB8,MYH11,RRAD,SOCS3,TNIP1,VEGFA
TICAM1	other	3.4e-07	CCL5,CFB,IL15RA,NFKBIA,PDE4B,PSTPIP2,SOCS3
IL6	cytokine	4.01e-07	BATF,CCL20,CCL5,CD82,IDO1,NAMPT,NFKBIA,ORM1,SAA2,SOCS2,SOCS3,STAP2,VEGFA
TGFB1	growth factor	8.91e-07	ADAM19,C1S,CCL20,CCL5,HAPLN3,IL2RA,IL32,LAMB3,LIMK2,MAOA,MYH11,NAMPT,NFKBIA,NNMT,RRAD,SLC39A8,SOCS3,TNFAIP6,VEGFA
OSM	cytokine	1.06e-06	C1S,CCL20,CCL5,CHI3L2,IL15RA,IL32,MAOA,NAMPT,PFKFB3,SOCS3,VEGFA
IL21	cytokine	1.58e-06	BATF,CCL20,CCL5,IDO1,IL2RA,SOCS2,SOCS3
IKBKB	kinase	1.82e-06	CCL19,CCL20,CCL5,NFKBIA,SOCS2,SOCS3,TNFRSF4,VEGFA
Interferon alpha	group	2.19e-06	APOL3,CCL19,CCL5,IDO1,IL15RA,IL2RA,IL32,NFKBIA,SOCS3
IL15	cytokine	2.88e-06	CCL19,CCL5,CD274,IL15RA,IL2RA,IL32,NFKBIA,PDE4B,SOCS2
NOD2	other	3.19e-06	CCL5,MCOLN2,NFKBIA,PDE4B,SOCS3
FAS	transmembrane receptor	3.22e-06	CCL20,CCL5,IL15RA,ITGB8,LAMP3,NFKBIA,ORM1,TNFAIP6,VEGFA
IL27	cytokine	4.06e-06	CCL20,CCL5,IL15RA,IL2RA,SOCS3,TNFRSF4
IL13	cytokine	4.09e-06	ADORA2A,BATF,CCL20,CCL23,CCL5,G0S2,IDO1,MAOA,SOCS3
TCR	complex	5.65e-06	ADORA2A,BATF,CCL5,IL2RA,NFKBIA,SOCS2,SOCS3,TNFRSF4
TLR9	transmembrane receptor	6.28e-06	CCL5,CD274,EBI3,IDO1,NAMPT,PFKFB3,SOCS3
IL18	cytokine	6.8e-06	CCL20,CCL5,IDO1,IL2RA,IL32,VEGFA
STAT3	transcription regulator	6.89e-06	BATF,CCL20,CCL5,CD274,CFB,IL2RA,NAMPT,PTPN2,SOCS3,VEGFA
Tnf (family)	group	7.38e-06	CCL23,CCL5,LAD1,NFKBIA,SOCS3,TNFRSF4
NFKBIA	transcription regulator	1.22e-05	CCL20,CCL5,CD82,CHI3L2,IL15RA,IL2RA,NFKBIA,SOCS3,VEGFA
Immunoglobulin	complex	1.23e-05	CCL5,CD274,IDO1,IL2RA,IL32,NAMPT,NFKBIA
KIT	transmembrane receptor	1.39e-05	IL15RA,IL2RA,PSTPIP2,SOCS2,SOCS3
MAPK1	kinase	1.42e-05	C1S,CCL5,CFB,IL2RA,LAD1,LAMP3,NKG7,SOCS2
CSF2	cytokine	1.6e-05	IDO1,IL2RA,IL32,NFKBIA,PDE4B,RHOH,SOCS2,SOCS3,TNFRSF4
Gm-csf	group	2.58e-05	CCL23,LAMP3,SOCS2,SOCS3
PAEP	other	2.68e-05	CCL5,CD274,VEGFA
STAT6	transcription regulator	2.79e-05	ADAM19,CCL20,CCL23,CCL5,IL2RA,NFKBIA,SOCS2
Vegf	group	3.33e-05	ADORA2A,CCL14,CRABP1,IL15RA,ITGB8,NAMPT,SOCS2,SOCS3,VEGFA
STAT1	transcription regulator	3.45e-05	CCL19,CCL5,CD274,CFB,IDO1,IL15RA,SOCS3
IL2	cytokine	3.72e-05	CCL5,CD274,IDO1,IL2RA,PDE4B,SOCS2,SOCS3,TNFRSF4,VEGFA
IL5	cytokine	3.78e-05	IL2RA,LIMK2,PDE4B,RHOH,SLC39A8,SOCS2,TNFRSF4
RNASE1	enzyme	4.34e-05	CCL23,CCL5,IL2RA
ERBB2	kinase	4.45e-05	ADAM19,CCL20,CCL5,CD82,MAOA,NNMT,PFKFB3,RRAD,SOCS2,VEGFA
CHUK	kinase	5.71e-05	CCL19,CCL5,NFKBIA,SOCS3,TNIP1,VEGFA
NAMPT	cytokine	5.75e-05	CCL20,NAMPT,SOCS2
TNFRSF1A	transmembrane receptor	6e-05	CCL19,CCL20,CCL5,SOCS3,VEGFA
Growth hormone	group	6.23e-05	NAMPT,NFKBIA,PFKFB3,SOCS2,SOCS3
calpain	complex	6.56e-05	CCL5,IL2RA,NFKBIA
CTLA4	transmembrane receptor	7.46e-05	EBI3,IDO1,IL2RA,LAMP3
CHI3L1	enzyme	8.39e-05	NAMPT,NNMT,VEGFA
TLR7	transmembrane receptor	9.23e-05	CCL20,CCL5,CD274,IDO1,NFKBIA
IL6R	transmembrane receptor	9.34e-05	CCL5,NAMPT,SOCS3,VEGFA
TAB1	enzyme	0.000105	CCL20,CCL5,CFB
IL31RA	transmembrane receptor	0.000106	SOCS2,SOCS3
APP	other	0.000106	C1S,CCL20,CCL5,CD82,CRABP1,IDO1,NAMPT,PDE4B,PFKFB3,SOCS3,VEGFA
FCGR2B	transmembrane receptor	0.000117	CCL5,SOCS3,VEGFA
TLR2	transmembrane receptor	0.000141	CCL5,EBI3,IL15RA,IL2RA,SOCS3
RORC	ligand-dependent nuclear receptor	0.000145	CCL20,CCL5,IL2RA,NNMT,VEGFA
TLR3	transmembrane receptor	0.000146	CCL20,CCL5,CD274,CFB,PFKFB3,SOCS3
IRF1	transcription regulator	0.000155	CCL19,CCL5,CD274,CFB,IDO1
TP53	transcription regulator	0.000156	CD82,IL2RA,LIMK2,MAP1LC3A,NAMPT,NFKBIA,ORM1,ORM2,PDE4B,PFKFB3,RRAD,SOCS2,ULK2,VEGFA
F2	peptidase	0.000182	CCL20,IL15RA,IL32,MYH11,NFKBIA,VEGFA
IL27RA	transmembrane receptor	0.000189	EBI3,IL2RA,SOCS3
IL12 (family)	group	0.000195	CCL5,CD274,IDO1,IL2RA
MET	kinase	0.000195	CD274,IL15RA,SOCS3,VEGFA
IRF7	transcription regulator	0.000201	CCL19,CCL5,IDO1,IL15RA,NAMPT
STAT	group	0.000225	IL2RA,SOCS2,SOCS3
RNASE2	enzyme	0.000225	CCL23,CCL5,IL2RA
MAPK14	kinase	0.000225	CCL5,ITGB8,MYH11,SOCS3,VEGFA
TNFSF12	cytokine	0.000231	CCL19,CCL5,CLEC4D,NFKBIA
S100A8	other	0.000252	C1S,CCL20,CD274,IDO1,NFKBIA
IFNB1	cytokine	0.000253	CCL5,CD274,EBI3,IDO1,NNMT,TNFRSF4
JAK3	kinase	0.000286	CD274,IL2RA,SOCS3
DEPTOR	other	0.000294	CCL20,CCL5
ERK1/2	group	0.000302	CCL20,CCL5,IL2RA,NAMPT,SOCS3,VEGFA
NR3C1	ligand-dependent nuclear receptor	0.000307	APOL3,CCL5,IL15RA,LAD1,MAOA,NAMPT,NFKBIA,PDE4B,TNFAIP6
PRKCD	kinase	0.000307	CCL5,IL32,NFKBIA,VEGFA
SQSTM1	transcription regulator	0.000308	IL15RA,MAP1LC3A,NFKBIA
STAT5A	transcription regulator	0.000314	IL2RA,LAMB3,MAP1LC3A,SOCS2,SOCS3,TNFRSF4
ICAM1	transmembrane receptor	0.000332	CCL5,IL2RA,VEGFA
SP1	transcription regulator	0.000355	CCL20,CCL5,MAOA,MYH11,NFKBIA,SLC39A8,TNFRSF4,VEGFA
BCL3	transcription regulator	0.000357	CCL5,CD82,STAP2
DKK3	cytokine	0.000378	MYH11,SIGLEC10
Ferritin	complex	0.000378	CCL5,NFKBIA
CXCL12	cytokine	0.00038	CCL5,CD82,IL2RA,SOCS2,SOCS3
TNFAIP3	enzyme	0.000382	CCL20,NFKBIA,SOCS3
VIP	other	0.0004	CCL5,CD274,IL2RA,NFKBIA
IFNLR1	transmembrane receptor	0.000409	CCL20,CCL5,CLEC4D
PPARA	ligand-dependent nuclear receptor	0.000416	C1S,G0S2,LAMB3,NFKBIA,PPA1,SOCS2,VEGFA
EP300	transcription regulator	0.000422	ADORA2A,IL15RA,IL2RA,MYH11,SOCS3,ULK2,VEGFA
IFNGR1	transmembrane receptor	0.000438	CCL20,CCL5,IDO1
PPRC1	transcription regulator	0.000438	CCL20,LAMB3,NAMPT
LIF	cytokine	0.00047	BATF,IL2RA,SOCS2,SOCS3,VEGFA
Hmga2	enzyme	0.000471	IL15RA,IL2RA
TNFSF18	cytokine	0.000471	IDO1,IL2RA
IFNAR1	transmembrane receptor	0.000477	CCL20,CCL5,CLEC4D,SOCS3
Tlr	group	0.000528	CCL5,IDO1,NFKBIA,SOCS3
LTBR	transmembrane receptor	0.00053	CCL19,CCL20,NFKBIA
IL17A	cytokine	0.00054	CCL20,CCL5,CD274,SOCS3,VEGFA
Integrin	complex	0.000575	SOCS3,VEGFA
SP3	transcription regulator	0.00059	CCL20,MYH11,SLC39A8,TNFRSF4,VEGFA
PTEN	phosphatase	0.00059	CCL5,CD274,G0S2,LAD1,PFKFB3,SOCS3,VEGFA
SMARCA4	transcription regulator	0.000613	APOL3,BATF,HAPLN3,IL15RA,MYH11,PDE4B,SOCS2,STXBP6
CD40	transmembrane receptor	0.00063	CCL5,IL15RA,IL2RA,NFKBIA,VEGFA
ZBTB20	transcription regulator	0.000633	NFKBIA,SOCS2,SOCS3
NFKBIB	transcription regulator	0.00067	CCL5,NFKBIA,VEGFA
SMAD4	transcription regulator	0.000686	CCL20,NAMPT,NFKBIA,TNFAIP6,VEGFA
STAT1/3/5 dimer	complex	0.000688	SOCS2,SOCS3
BTC	growth factor	0.000688	CCL20,TNFAIP6
IL12A	cytokine	0.000709	CCL5,EBI3,SOCS3
IL1RN	cytokine	0.000749	CCL20,IL32,LAMP3,VEGFA
FLI1	transcription regulator	0.000749	CCL5,IL2RA,VEGFA
CD14	transmembrane receptor	0.000749	CCL5,IL2RA,SOCS3
IL3	cytokine	0.000773	CCL19,IL2RA,LAMP3,SOCS3,TNFRSF4,VEGFA
IFNA2	cytokine	0.000793	C1S,IL2RA,SOCS2,SOCS3,VEGFA
ITGB4	transmembrane receptor	0.000811	CCL5,VEGFA
GNA13	enzyme	0.000811	MYH11,VEGFA
IL1R1	transmembrane receptor	0.000833	CCL5,MYH11,ORM1
NFKB2	transcription regulator	0.000877	CCL19,CCL20,CCL5
VCAN	other	0.000919	C1S,CCL20,NFKBIA,VEGFA
ADAM15	peptidase	0.000945	CCL5,VEGFA
Histone h4	group	0.00106	CCL5,IL2RA,SOCS3,TNFRSF4
BCL10	transcription regulator	0.00109	CCL5,IL2RA
ADIPOQ	other	0.00111	CCL20,CCL5,NFKBIA,SIGLEC10
INSR	kinase	0.00116	MAOA,NAMPT,PDE4B,SOCS2,SOCS3,ULK2
CYP2J2	enzyme	0.00124	CD82,NFKBIA
MAP3K7	kinase	0.00129	CCL20,CCL5,CFB
MAP3K14	kinase	0.00134	CCL5,NFKBIA,TNFAIP6
RELB	transcription regulator	0.00134	CCL19,CCL20,NFKBIA
MAP3K8	kinase	0.00137	CCL20,LAD1,SOCS3,TSPAN33
NFATC2	transcription regulator	0.00137	BATF,IL2RA,SOCS2,SOCS3
YY1	transcription regulator	0.00138	CRABP1,MYH11,ORM1,TNFRSF4,VEGFA
ZC3H14	other	0.0014	BATF,IL15RA
FABP5	transporter	0.0014	SOCS3,VEGFA
NR4A2	ligand-dependent nuclear receptor	0.0014	CCL20,IL2RA,SLC39A8
TNFSF11	cytokine	0.00143	CCL5,IL15RA,NFKBIA,SOCS3,TNIP1
RNA polymerase II	complex	0.0015	CCL5,CD82,IL2RA,NFKBIA,SOCS3
IRF5	transcription regulator	0.00153	CCL19,CCL5,NAMPT
IL17R	complex	0.00157	CCL20,CCL5
RIPK2	kinase	0.00159	CCL5,MCOLN2,PDE4B
CREBBP	transcription regulator	0.00161	ADORA2A,CAMK1G,CCL5,IL2RA,SOCS3,VEGFA
CD38	enzyme	0.00175	IL2RA,SLC39A8,SOCS2,SOCS3
IL31	other	0.00176	SOCS2,SOCS3
Lymphotoxin	complex	0.00176	CCL19,CCL5
CD69	transmembrane receptor	0.00176	CCL5,IL2RA
PTGS2	enzyme	0.00179	CCL5,PPA1,TNFAIP6,VEGFA
IRAK4	kinase	0.0018	CCL20,NFKBIA,PDE4B
CBFB	transcription regulator	0.00187	IL2RA,SOCS2,TNFRSF4
IFI16	transcription regulator	0.00194	CCL20,CCL5,NFKBIA
GNA12	enzyme	0.00194	LAMB3,MYH11,VEGFA
ZMPSTE24	peptidase	0.00195	SOCS2,SOCS3
F10	peptidase	0.00195	NFKBIA,VEGFA
IGF2	growth factor	0.0021	NFKBIA,SOCS3,ULK2,VEGFA
IgG	complex	0.00215	CCL5,IL2RA,ITGB8,VEGFA
STAT5B	transcription regulator	0.00215	IL2RA,SOCS2,SOCS3,TNFRSF4
VPRBP	other	0.00215	SOCS2,SOCS3
LEPR	transmembrane receptor	0.00224	IDO1,SOCS2,SOCS3,TNFRSF4
IFN alpha/beta	group	0.00225	CCL5,IDO1,IL15RA
CSF3	cytokine	0.00229	BATF,CCL5,SOCS3,VEGFA
EPO	cytokine	0.00241	CCL19,NFKBIA,SOCS2,SOCS3,VEGFA
TGFA	growth factor	0.00242	CCL20,CCL5,VEGFA
JUN	transcription regulator	0.00247	CD274,IL2RA,ITGB8,NFKBIA,SOCS3,VEGFA
MAP2K1	kinase	0.0025	CCL5,CD274,NFKBIA,VEGFA
ERBB3	kinase	0.0025	ADAM19,SOCS3,VEGFA
TBK1	kinase	0.0025	CCL5,IL15RA,VEGFA
NR4A1	ligand-dependent nuclear receptor	0.00255	CCL5,G0S2,IL2RA,NFKBIA
NfkB-RelA	complex	0.00258	CCL5,NFKBIA
Secretase gamma	complex	0.00258	BATF,IL2RA
IL17a dimer	complex	0.00258	CCL20,CCL5
SLPI	other	0.00258	CCL5,NFKBIA
CARD11	kinase	0.00258	CCL5,IL2RA
RC3H1	enzyme	0.00258	CCL20,CCL5
TRAF3	other	0.00259	CCL5,EBI3,NFKBIA
CFTR	ion channel	0.00259	CCL5,NFKBIA,SOCS3
NR1H2	ligand-dependent nuclear receptor	0.00277	CCL5,NFKBIA,VEGFA
Stat3-Stat3	complex	0.0028	SOCS3,VEGFA
COMMD1	transporter	0.0028	PFKFB3,VEGFA
TRPV4	ion channel	0.0028	CCL5,SOCS3
Ifnar	group	0.00287	CCL5,CD274,IDO1
EIF2AK2	kinase	0.00296	NFKBIA,NNMT,SOCS3
TRA	transmembrane receptor	0.00304	IL2RA,SOCS3
DTX1	transcription regulator	0.00304	CD82,VEGFA
EHF	transcription regulator	0.00306	CCL20,SAA2,VEGFA
NOS2	enzyme	0.00324	CLEC4D,IL32,NFKBIA,VEGFA
Cytochrome bc1	complex	0.00328	MAOA
TCHP	other	0.00328	VEGFA
Ctf2	cytokine	0.00328	SOCS3
PLXND1	transmembrane receptor	0.00328	VEGFA
adrenoceptor	group	0.00328	PDE4B
KLRC3	transmembrane receptor	0.00328	IL2RA
DHPS	enzyme	0.00328	IL2RA
PRPF4	other	0.00328	CCL5
miR-513a-5p (miRNAs w/seed UCACAGG)	mature microrna	0.00328	CD274
miR-147a (miRNAs w/seed UGUGUGG)	mature microrna	0.00328	VEGFA
miR-504-5p (and other miRNAs w/seed GACCCUG)	mature microrna	0.00328	VEGFA
TONSL	transcription regulator	0.00328	CCL5
SNRPD1	other	0.00328	MAP1LC3A
OPN4	g-protein coupled receptor	0.00328	VEGFA
PIK3C2A	kinase	0.00328	VEGFA
Peg3	other	0.00328	VEGFA
Ifn gamma	complex	0.00336	CCL5,IL32,SOCS3
SAMSN1	other	0.00336	BATF,IL15RA,SOCS3
RORA	ligand-dependent nuclear receptor	0.00343	CCL5,NFKBIA,NNMT,SOCS3
IL10RA	transmembrane receptor	0.00346	CCL5,CFB,IL15RA,NAMPT,SOCS3
JAK	group	0.00354	SOCS2,SOCS3
PRKCQ	kinase	0.00354	IL2RA,TNFRSF4
FCGR2A	transmembrane receptor	0.00354	CCL5,VEGFA
PARP1	enzyme	0.00358	CCL5,CD274,SOCS2
TNFSF10	cytokine	0.00358	IL2RA,NFKBIA,VEGFA
PPARG	ligand-dependent nuclear receptor	0.0036	CCL5,IL2RA,LAMB3,PFKFB3,SOCS3,VEGFA
PDGF BB	complex	0.00396	CCL20,MYH11,NAMPT,SOCS3,VEGFA
AREG	growth factor	0.00408	CCL20,TNFAIP6
NR1H3	ligand-dependent nuclear receptor	0.00426	CCL5,NFKBIA,VEGFA
AHR	ligand-dependent nuclear receptor	0.00434	ADAM19,CCL5,NNMT,PDE4B,VEGFA
FN1	enzyme	0.00451	CCL5,NFKBIA,SOCS3,TNIP1
Fc gamma receptor	group	0.00466	CCL19,SOCS3
BSG	transporter	0.00466	IL2RA,VEGFA
BECN1	other	0.00466	CCL5,MAP1LC3A
TYK2	kinase	0.00466	CD274,SOCS3
PTGER2	g-protein coupled receptor	0.00476	CLEC4D,TNFAIP6,VEGFA
MMP14	peptidase	0.00496	CCL5,VEGFA
GJA1	transporter	0.00496	IL2RA,VEGFA
PRKCZ	kinase	0.00496	NFKBIA,VEGFA
UXT	other	0.00496	IL2RA,NFKBIA
CORT	other	0.00496	CCL19,CCL5
HMOX1	enzyme	0.00502	ADORA2A,CD274,VEGFA
SELPLG	other	0.00526	APOL3,IDO1
S100A4	other	0.00526	CCL19,CCL5
NDRG1	kinase	0.00526	CD82,VEGFA
IRF9	transcription regulator	0.00526	CCL19,SOCS3
PIAS1	transcription regulator	0.00558	MYH11,RRAD
STAT4	transcription regulator	0.00589	IL2RA,RRAD,SOCS3,VEGFA
CD80	transmembrane receptor	0.00591	IDO1,IL2RA
SPHK1	kinase	0.00591	CCL5,SOCS3
STUB1	enzyme	0.00591	MYH11,VEGFA
TFEB	transcription regulator	0.00624	CCL5,VEGFA
C5	cytokine	0.00646	CCL5,NFKBIA,VEGFA
Mitochondrial complex 1	complex	0.00656	MAOA
Rbp	group	0.00656	SOCS3
cytochrome-c oxidase	complex	0.00656	MAOA
LECT1	other	0.00656	VEGFA
ADRM1	other	0.00656	NFKBIA
ADGRG1	g-protein coupled receptor	0.00656	VEGFA
SEMA4A	other	0.00656	VEGFA
ZFP91	transcription regulator	0.00656	CCL19
ADAMTS9	peptidase	0.00656	VEGFA
Par	group	0.00656	CCL20
PSG1	other	0.00656	VEGFA
SALL1	transcription regulator	0.00656	VEGFA
REG3A	enzyme	0.00656	SOCS3
ZHX2	transcription regulator	0.00656	MYH11
ATP9A	transporter	0.00656	VEGFA
PTPRT	phosphatase	0.00656	SOCS3
IL22RA1	transmembrane receptor	0.00656	CCL20
BIN1	other	0.00656	IDO1
SNRPE	other	0.00656	MAP1LC3A
CDK11B	kinase	0.00656	VEGFA
EGR3	transcription regulator	0.00658	IL2RA,SOCS3
TLR5	transmembrane receptor	0.00658	CCL20,CCL5
SYK	kinase	0.00658	CCL5,VEGFA
IL23	complex	0.00693	CCL20,IL2RA
FCER1G	transmembrane receptor	0.00693	CCL5,IDO1
Ifn	group	0.00694	IDO1,IL15RA,IL32
Tgf beta	group	0.00698	CCL5,IDO1,SOCS3,VEGFA
Akt	group	0.00698	CD274,IL32,SOCS3,VEGFA
MGEA5	enzyme	0.00704	ADAM19,CCL20,CRABP1,SOCS2,SOCS3
Alpha catenin	group	0.0071	NFKBIA,SOCS3,TNFAIP6
JAK2	kinase	0.0071	CCL5,NKG7,SOCS3
TSC22D3	transcription regulator	0.00729	CCL5,IL2RA
GHR	transmembrane receptor	0.00729	SOCS2,SOCS3
JAG2	growth factor	0.00729	CCL20,CCL5
GNB1	enzyme	0.00729	MYH11,PDE4B
ADCYAP1	other	0.00752	CCL5,NFKBIA,ORM1,SOCS3
IKBKG	kinase	0.0076	CCL5,SOCS3,VEGFA
TXN	enzyme	0.00766	NFKBIA,VEGFA
Ras	group	0.00777	CD274,MYH11,VEGFA
SMAD7	transcription regulator	0.00777	CCL5,NFKBIA,VEGFA
CLDN7	other	0.00777	C1S,CCL20,NNMT
TXNIP	other	0.00842	G0S2,VEGFA
EBF1	transcription regulator	0.00867	CCL5,CRABP1,SOCS3
FOXO4	transcription regulator	0.00881	NAMPT,VEGFA
ARHGAP21	other	0.00881	BATF,IL15RA
MKL1	transcription regulator	0.00885	CCL5,G0S2,MYH11
IRF8	transcription regulator	0.00885	CCL5,CFB,IDO1
ALB	transporter	0.00921	CCL5,VEGFA
LTA	cytokine	0.00921	CCL19,CCL20
GPS2	transcription regulator	0.00921	CCL20,NFKBIA
VEGFA	growth factor	0.00956	BATF,CCL14,PPA1,VEGFA
CEBPB	transcription regulator	0.00981	CCL5,ORM1,SAA2,SOCS3,TNFAIP6
IFN Beta	group	0.00982	CD274,IDO1,IL15RA
IRS	group	0.00982	VEGFA
IL10R	group	0.00982	SOCS3
Hspg	group	0.00982	VEGFA
LPXN	transcription regulator	0.00982	MYH11
VAMP7	transporter	0.00982	CD82
GNLY	other	0.00982	CCL5
miR-520g-3p (and other miRNAs w/seed CAAAGUG)	mature microrna	0.00982	VEGFA
miR-2682-5p (and other miRNAs w/seed AGGCAGU)	mature microrna	0.00982	VEGFA
mir-483	microrna	0.00982	SOCS3
F8	peptidase	0.00982	IL2RA
EFEMP1	enzyme	0.00982	VEGFA
LAMA4	enzyme	0.00982	VEGFA
STK16	kinase	0.00982	VEGFA
USP4	peptidase	0.00982	ADORA2A
B4GALNT1	enzyme	0.00982	VEGFA
CD200R1	other	0.00982	IDO1
Yap1	transcription regulator	0.00982	MYH11
KRT5	other	0.00982	VEGFA
GNG2	enzyme	0.00982	MYH11
ERC1	other	0.00982	NFKBIA
SRSF5	other	0.00982	VEGFA
NOLC1	transcription regulator	0.00982	ORM1
HERC5	enzyme	0.00982	CCL5
IGF1	growth factor	0.01	CCL5,MYH11,NFKBIA,SOCS3,VEGFA
IL7	cytokine	0.01	CD274,IL2RA,SOCS3
PAF1	other	0.0105	CCL5,IDO1
STAT2	transcription regulator	0.0105	CCL19,CCL5
CD86	transmembrane receptor	0.0105	IDO1,NFKBIA
BCL6	transcription regulator	0.0106	EBI3,IL2RA,SOCS3
IFN type 1	group	0.0109	CCL5,IDO1
ATG7	enzyme	0.0109	NFKBIA,SOCS3
HRAS	enzyme	0.0109	CCL5,CFB,MYH11,NFKBIA,ULK2,VEGFA
IKBKE	kinase	0.0113	CCL5,NFKBIA
CDK9	kinase	0.0113	CCL5,NFKBIA
EZH2	transcription regulator	0.0116	CCL5,CD82,NFKBIA,SAA2
PRL	cytokine	0.0118	IL2RA,LAMP3,SOCS2,SOCS3
EGLN1	enzyme	0.0122	CCL20,VEGFA
EGR2	transcription regulator	0.0124	RRAD,SOCS3,VEGFA
Ap1	complex	0.0126	CCL5,IL2RA,VEGFA
MOG	other	0.0127	CCL5,CD274
PDCD1	phosphatase	0.0127	IDO1,IL2RA
chitinase	group	0.0131	CCL5
CACTIN	other	0.0131	CCL5
IRF3-IRF7	complex	0.0131	CCL5
OLFM2	other	0.0131	MYH11
RNU1-1	other	0.0131	IDO1
Meg3	other	0.0131	VEGFA
SLCO1C1	transporter	0.0131	VEGFA
MAF1	other	0.0131	NNMT
Tcrb-V3	group	0.0131	IL2RA
CD5L	transmembrane receptor	0.0131	CCL5
UFD1L	peptidase	0.0131	CCL5
FBLN2	other	0.0131	VEGFA
STRA6	other	0.0131	SOCS3
SRSF3	other	0.0131	VEGFA
GCLC	enzyme	0.0131	SLC39A8
NPLOC4	other	0.0131	CCL5
TRHR	g-protein coupled receptor	0.0131	SOCS3
CYP11B2	enzyme	0.0131	VEGFA
RAPSN	other	0.0131	SOCS3
CCNA1	other	0.0131	VEGFA
SRSF6	other	0.0131	VEGFA
GZMB	peptidase	0.0131	CD274
MYH9	enzyme	0.0131	VEGFA
FLT3LG	cytokine	0.0132	IL15RA,IL2RA
PI3K (complex)	complex	0.0135	CD274,NFKBIA,SOCS3,VEGFA
LEP	growth factor	0.0135	CCL5,NAMPT,ORM1,SOCS3,VEGFA
POLR2A	enzyme	0.0136	NFKBIA,VEGFA
DDX58	enzyme	0.0141	CCL5,SOCS3
MAVS	other	0.0141	CCL5,SOCS3
SERPINF1	other	0.0141	G0S2,NFKBIA
IL12B	cytokine	0.0146	CCL5,SOCS3
CSHL1	growth factor	0.0151	SOCS2,SOCS3
miR-17-5p (and other miRNAs w/seed AAAGUGC)	mature microrna	0.0156	ITGB8,VEGFA
IL6ST	transmembrane receptor	0.0156	ORM1,SOCS3
Map3k7	kinase	0.0156	CCL5,IL15RA
S100A9	other	0.0158	C1S,CD274,TNFRSF4
mir-29	microrna	0.0161	IDO1,IL2RA
C3	peptidase	0.0161	CCL5,VEGFA
Cpla2	group	0.0163	VEGFA
ZMIZ1	other	0.0163	IL2RA
CC2D1A	transcription regulator	0.0163	CCL5
SPIC	transcription regulator	0.0163	IL2RA
Pde4	group	0.0163	IL2RA
CSF	group	0.0163	ORM1
SEMA3F	other	0.0163	VEGFA
KCNN4	ion channel	0.0163	CCL5
GRAP2	other	0.0163	IL2RA
FGF13	growth factor	0.0163	VEGFA
WSB1	other	0.0163	VEGFA
ITIH2	other	0.0163	TNFAIP6
TIA1	other	0.0163	VEGFA
CD59	other	0.0163	IL2RA
RPS3	enzyme	0.0163	NFKBIA
GJB1	transporter	0.0163	VEGFA
ADAM8	peptidase	0.0163	CCL5
PINK1	kinase	0.0163	VEGFA
NAA10	enzyme	0.0163	VEGFA
PLAA	other	0.0163	IL32
ADORA3	g-protein coupled receptor	0.0163	VEGFA
CD79A	transmembrane receptor	0.0163	IL2RA
mir-21	microrna	0.0166	CCL19,CD274,IDO1
Fcer1	complex	0.0167	CCL5,IDO1
NR4A3	ligand-dependent nuclear receptor	0.0167	IL2RA,SLC39A8
LCN2	transporter	0.0172	CCL20,CCL5
CRH	cytokine	0.0172	IL2RA,SOCS3
NCOA2	transcription regulator	0.0172	CCL5,NFKBIA
NRIP1	transcription regulator	0.0172	CRABP1,TNFAIP6
EGFR	kinase	0.0177	CCL5,SOCS3,TNFAIP6,VEGFA
KIAA1524	other	0.0177	CFB,EBI3
FOXO3	transcription regulator	0.0185	MAP1LC3A,NAMPT,NFKBIA
ID2	transcription regulator	0.0188	BATF,SOCS3,TNFRSF4
MAP2K1/2	group	0.0188	IL2RA,VEGFA
NEUROG1	transcription regulator	0.0194	C1S,CD82
HDAC3	transcription regulator	0.0194	CD82,NFKBIA
JUND	transcription regulator	0.0194	CCL5,VEGFA
NCOA3	transcription regulator	0.0194	MYH11,NFKBIA
KLF6	transcription regulator	0.0194	NFKBIA,VEGFA
PKD1	ion channel	0.0194	GRAMD1A,NNMT,PDE4B
Fcgr2	group	0.0195	CCL5
CLCF1	cytokine	0.0195	SOCS3
HSH2D	other	0.0195	IL2RA
PPP1R14B	phosphatase	0.0195	VEGFA
ZMYND10	other	0.0195	VEGFA
PDGFD	growth factor	0.0195	VEGFA
IGLL1/IGLL5	other	0.0195	IL2RA
Cdk	group	0.0195	CCL5
PRKACB	kinase	0.0195	PDE4B
DLX4	transcription regulator	0.0195	VEGFA
PROK2	other	0.0195	VEGFA
IL22RA2	transmembrane receptor	0.0195	SOCS3
MB	transporter	0.0195	VEGFA
TAB2	other	0.0195	CD82
IKBKAP	other	0.0195	VEGFA
OGG1	enzyme	0.0195	CCL20
SRPK1	kinase	0.0195	VEGFA
DNAJA3	other	0.0195	VEGFA
DDX3X	enzyme	0.0195	CCL5
KLRB1	transmembrane receptor	0.0195	CCL5
IKZF4	transcription regulator	0.0195	IL2RA
SULT1E1	enzyme	0.0195	TNFAIP6
Ins1	other	0.0199	CCL5,SOCS2,SOCS3,VEGFA
CD3E	transmembrane receptor	0.0199	IL2RA,NFKBIA
PRKCE	kinase	0.0205	IL2RA,VEGFA
SPP1	cytokine	0.0206	CCL20,CCL5,VEGFA
ID3	transcription regulator	0.0209	BATF,SOCS3,TNFRSF4
ATF3	transcription regulator	0.0211	CCL5,CD82
EGF	growth factor	0.0215	CCL20,LIMK2,SOCS3,TNFRSF4,VEGFA
MAP2K3	kinase	0.0217	PPA1,VEGFA
CD44	enzyme	0.0218	CCL19,CCL5,IL2RA
PPARD	ligand-dependent nuclear receptor	0.0221	ADORA2A,TMEM120A,VEGFA
Mmp	group	0.0228	VEGFA
IL1RL2	transmembrane receptor	0.0228	CCL20
MED28	other	0.0228	MYH11
TH2 Cytokine	group	0.0228	SOCS3
LITAF	transcription regulator	0.0228	CCL5
FGR	kinase	0.0228	IL32
HIPK1	kinase	0.0228	VEGFA
miR-140-5p (and other miRNAs w/seed AGUGGUU)	mature microrna	0.0228	VEGFA
HS6ST1	enzyme	0.0228	VEGFA
CYP4F2	enzyme	0.0228	VEGFA
FYB	other	0.0228	IL2RA
IGFBP4	other	0.0228	MYH11
FZD5	g-protein coupled receptor	0.0228	VEGFA
CLIC4	ion channel	0.0228	CCL5
IL18RAP	transmembrane receptor	0.0228	IL32
MRC1	transmembrane receptor	0.0228	CCL5
Klrk1	other	0.0228	CCL5
NCR3	transmembrane receptor	0.0228	CCL5
SRF	transcription regulator	0.0229	BATF,CCL5,G0S2,MYH11
TP73	transcription regulator	0.0229	ADAM19,PNRC1,ULK2,VEGFA
Notch	group	0.0235	CCL19,VEGFA
CXCL8	cytokine	0.0235	IL2RA,NFKBIA
CCL5	cytokine	0.0235	CCL5,NAMPT
TNFRSF1B	transmembrane receptor	0.0241	IL2RA,SOCS3
SFTPA1	transporter	0.0247	IL2RA,NAMPT
NUPR1	transcription regulator	0.0253	DUSP8,PFKFB3,PLEKHM3,SLC39A8,TNIP1
Pki	group	0.026	ORM1
IL-2R	complex	0.026	IL2RA
IL26	cytokine	0.026	CCL20
CD244	transmembrane receptor	0.026	CCL5
U1 snRNP	complex	0.026	CCL5
miR-208a-3p (and other miRNAs w/seed UAAGACG)	mature microrna	0.026	PTGIR
miR-150-5p (and other miRNAs w/seed CUCCCAA)	mature microrna	0.026	VEGFA
miR-126a-3p (and other miRNAs w/seed CGUACCG)	mature microrna	0.026	VEGFA
PRKCG	kinase	0.026	ADORA2A
IL1R2	transmembrane receptor	0.026	CCL20
HEYL	transcription regulator	0.026	MYH11
WNT7B	other	0.026	VEGFA
ARF6	transporter	0.026	CCL5
GFI1B	transcription regulator	0.026	SOCS3
IL18BP	other	0.026	VEGFA
XCL1	cytokine	0.026	IL2RA
CISH	other	0.026	IL2RA
PLA2G5	enzyme	0.026	VEGFA
ATF5	transcription regulator	0.026	SAA2
DEK	transcription regulator	0.026	NFKBIA
ULBP1	transmembrane receptor	0.026	IL2RA
Jnk	group	0.0261	CCL5,IL2RA,SOCS3
EDN1	cytokine	0.0261	ADAM19,SOCS3,VEGFA
GLI1	transcription regulator	0.0264	IL2RA,PSTPIP2,VEGFA
RETNLB	other	0.0266	CCL5,SOCS2
NFATC1	transcription regulator	0.0266	IL2RA,MYH11
TP63	transcription regulator	0.0269	CD82,ITGB8,ULK2,VEGFA
PAX3	transcription regulator	0.0271	G0S2,LAMB3,NNMT
SREBF1	transcription regulator	0.0275	PTGIR,ULK2,VEGFA
Cg	complex	0.0277	G0S2,PFKFB3,TNFAIP6,VEGFA
MYOCD	transcription regulator	0.0279	MYH11,VEGFA
TRAF2	enzyme	0.0285	CCL5,EBI3
DUSP1	phosphatase	0.0285	CCL20,PNRC1
G protein alphai	group	0.0292	MYH11
IRF3 dimer	complex	0.0292	CCL5
SLC16A3	transporter	0.0292	PFKFB3
FBXO42	other	0.0292	CCL5
SARM1	transmembrane receptor	0.0292	CCL5
CD80/CD86	group	0.0292	IDO1
immune complex	complex	0.0292	SOCS3
IL10RB	transmembrane receptor	0.0292	SOCS3
PSMB9	peptidase	0.0292	NFKBIA
TPM3	other	0.0292	VEGFA
PI3	other	0.0292	NFKBIA
mir-194	microrna	0.0292	SOCS2
ATG16L1	enzyme	0.0292	NFKBIA
ALOX15B	enzyme	0.0292	VEGFA
WWP2	enzyme	0.0292	CCL5
DDB2	other	0.0292	NFKBIA
CCND2	other	0.0292	VEGFA
ING4	transcription regulator	0.0292	NFKBIA
KIF3A	enzyme	0.0292	VEGFA
PTMA	other	0.0292	IDO1
CDK6	kinase	0.0292	VEGFA
PKN1	kinase	0.0292	MYH11
SRY	transcription regulator	0.0292	MAOA
PNPT1	enzyme	0.0292	CCL5
CNTF	cytokine	0.0292	SOCS2,SOCS3
PI3K (family)	group	0.0292	CD274,VEGFA
LYN	kinase	0.0292	CCL5,SOCS3
CREB1	transcription regulator	0.0303	ADORA2A,EBI3,IL2RA,SOCS2,VEGFA
MKL2	transcription regulator	0.0305	CCL5,G0S2
CAMP	other	0.0305	CCL20,CCL5
ETS1	transcription regulator	0.0316	CCL5,IL2RA,VEGFA
SBDS	other	0.0319	CRABP1,MAOA
KMT2A	transcription regulator	0.0319	ABTB2,SIGLEC10
RAF1	kinase	0.0323	CCL19,LAD1,VEGFA
ANKRD17	other	0.0324	SOCS3
PELI1	enzyme	0.0324	CCL5
ANG	enzyme	0.0324	CCL5
FOXN1	transcription regulator	0.0324	CD274
TIMP2	other	0.0324	VEGFA
NMNAT1	enzyme	0.0324	SOCS2
RAMP1	transporter	0.0324	VEGFA
KLRD1	transmembrane receptor	0.0324	IL2RA
ALK	kinase	0.0324	CD274
PDE4B	enzyme	0.0324	CCL5
SART1	other	0.0324	VEGFA
NCR1	transmembrane receptor	0.0324	CCL5
ETV6	transcription regulator	0.0324	VEGFA
BCL6B	transcription regulator	0.0324	VEGFA
TNNI3	transporter	0.0324	CCL5
PAWR	transcription regulator	0.0324	IL2RA
HOXB7	transcription regulator	0.0324	VEGFA
FZR1	kinase	0.0324	PFKFB3
ATP7A	transporter	0.0324	VEGFA
KCNA3	ion channel	0.0324	IL2RA
CYBA	enzyme	0.0324	VEGFA
STAT5a/b	group	0.0326	IL2RA,PDE4B
GDF2	growth factor	0.0326	CRABP1,SOCS2
mir-155	microrna	0.0326	CCL5,SOCS3
ERBB4	kinase	0.0326	ADAM19,SOCS3
HIF1A	transcription regulator	0.0336	CD274,PFKFB3,SOCS3,VEGFA
NRAS	enzyme	0.034	CCL5,VEGFA
PRDM1	transcription regulator	0.0351	CCL20,LIMK2,TNFAIP6
IL22	cytokine	0.0354	CD274,SOCS3
CDKN1A	kinase	0.0355	IL32,TNFAIP6,VEGFA
ABCA4	transporter	0.0356	CFB
CDCA7L	other	0.0356	MAOA
Traj18	other	0.0356	CCL5
ALOX12	enzyme	0.0356	VEGFA
MALT1	peptidase	0.0356	IL2RA
PSMB8	peptidase	0.0356	NFKBIA
HCK	kinase	0.0356	MAOA
CD70	cytokine	0.0356	IL2RA
PDCD1LG2	enzyme	0.0356	IDO1
TRAF4	other	0.0356	CCL5
LY6E	other	0.0356	NFKBIA
GPR37	g-protein coupled receptor	0.0356	MAP1LC3A
NDFIP1	other	0.0356	IL2RA
PPBP	cytokine	0.0356	VEGFA
S100A7	other	0.0356	VEGFA
PRKAA1	kinase	0.0369	NFKBIA,SOCS3
NOTCH1	transcription regulator	0.0372	ADAM19,CD82,IL2RA
CEBPD	transcription regulator	0.0376	CCL20,TNFAIP6
FOXP3	transcription regulator	0.0383	IL2RA,VEGFA
BPIFA1	other	0.0387	CCL20
PTGDR2	g-protein coupled receptor	0.0387	CCL5
PDGFRB	kinase	0.0387	MYH11
NELFB	other	0.0387	VEGFA
STAR	transporter	0.0387	CCL5
CST3	other	0.0387	NFKBIA
mir-199	microrna	0.0387	VEGFA
SOX6	transcription regulator	0.0387	SOCS3
HIF3A	transcription regulator	0.0387	VEGFA
PDE3B	enzyme	0.0387	SOCS3
FOXF1	transcription regulator	0.0387	MYH11
PIAS4	transcription regulator	0.0387	ITGB8
VCP	enzyme	0.0387	CCL5
EDNRB	g-protein coupled receptor	0.0387	VEGFA
GRN	growth factor	0.0387	VEGFA
FOXF2	transcription regulator	0.0387	MYH11
IL15RA	transmembrane receptor	0.0387	IL2RA
FURIN	peptidase	0.0387	VEGFA
IL16	cytokine	0.0387	IL2RA
CXCL1	cytokine	0.0387	SOCS3
SIRPA	phosphatase	0.0387	CCL5
PPIF	enzyme	0.0391	CCL20,CCL5
REL	transcription regulator	0.0397	IL2RA,NFKBIA,TNFRSF4
Histone h3	group	0.0398	IL2RA,NFKBIA,SOCS3,VEGFA
TRIM24	transcription regulator	0.0406	SOCS2,VEGFA
Creb	group	0.041	ORM1,PDE4B,VEGFA
GNA15	enzyme	0.0413	CCL20,MYH11
NFE2L2	transcription regulator	0.0414	CCL5,MAP1LC3A,SOCS3,VEGFA
ORMDL3	other	0.0419	CCL20
NOD1	other	0.0419	CCL5
ZBP1	other	0.0419	NFKBIA
RLN2	other	0.0419	VEGFA
HHEX	transcription regulator	0.0419	VEGFA
IL1RAP	transmembrane receptor	0.0419	CCL20
NOX1	ion channel	0.0419	VEGFA
DOK1	kinase	0.0419	IL2RA
SMPD1	enzyme	0.0419	CCL5
APEX1	enzyme	0.0419	VEGFA
SERPINB5	other	0.0419	VEGFA
EFNA1	other	0.0419	IL2RA
HAVCR1	other	0.0419	IL2RA
CCL3L3	cytokine	0.0419	CCL5
AKT1	kinase	0.0428	CCL5,MYH11,VEGFA
INSIG1	other	0.0444	CCL5,CLEC4D
BTK	kinase	0.0444	CD274,IL2RA
TGFB3	growth factor	0.0444	ADAM19,VEGFA
Nos	group	0.045	VEGFA
SCAVENGER receptor CLASS A	group	0.045	CCL5
PSMB10	peptidase	0.045	NFKBIA
CCK	other	0.045	VEGFA
APBB1	transcription regulator	0.045	CD82
SPHK2	kinase	0.045	CCL5
FCER2	transmembrane receptor	0.045	IL2RA
PIM2	kinase	0.045	IL2RA
HSPG2	enzyme	0.045	MAP1LC3A
IL2RB	transmembrane receptor	0.045	IL2RA
LTB4R	g-protein coupled receptor	0.045	VEGFA
PDE5A	enzyme	0.045	PDE4B
GAB1	kinase	0.045	CCL5
IL17D	other	0.045	SOCS3
HDAC1	transcription regulator	0.045	CCL5,NFKBIA,PFKFB3
PRKCA	kinase	0.046	NFKBIA,VEGFA
NR3C2	ligand-dependent nuclear receptor	0.046	RRAD,VEGFA
WNT5A	cytokine	0.0468	LAMB3,SOCS3
CEBPA	transcription regulator	0.0474	CCL20,G0S2,SOCS3,TNFAIP6
BCL2	transporter	0.0476	NFKBIA,VEGFA
PPARÎ±-RXRÎ±	complex	0.0482	NFKBIA
DPH5	enzyme	0.0482	NFKBIA
SLC9A3R1	other	0.0482	CCL5
ADRBK1	kinase	0.0482	MYH11
PGF	growth factor	0.0482	CCL20
NREP	other	0.0482	VEGFA
AIMP1	cytokine	0.0482	CCL5
mir-205	microrna	0.0482	IL32
CRKL	kinase	0.0482	IL15RA
IL36G	cytokine	0.0482	CCL20
TNFAIP2	other	0.0482	IL15RA
ITIH1	other	0.0482	TNFAIP6
RPS6KA5	kinase	0.0482	CCL20
CBFA2T3	transcription regulator	0.0482	PFKFB3
RGS1	other	0.0482	IL15RA
Mt1	other	0.0482	NFKBIA
AMPK	complex	0.0492	PFKFB3,VEGFA
ESR2	ligand-dependent nuclear receptor	0.0495	MAOA,SOCS2,SOCS3,VEGFA

## Sheet: TNF KC module
Upstream Regulator	Molecule Type	p-value of overlap	Target molecules in dataset
ESR1	ligand-dependent nuclear receptor	3.46e-09	CD83,CSF2,IGFBP3,MMP9,NFKB2,NRCAM,SEMA3C,SQSTM1
CSF2	cytokine	1e-08	CD83,CSF2,INHBA,MMP9,NFKB2,SQSTM1
CHUK	kinase	1.23e-08	CSF2,MMP9,NFKB2,SEMA3C,SQSTM1
TNF	cytokine	2.5e-08	CD83,CSF2,IGFBP3,INHBA,MMP9,NFKB2,SEMA3C,SQSTM1
MYD88	other	2.9e-08	CD83,CSF2,INHBA,MMP9,NFKB2
NR3C1	ligand-dependent nuclear receptor	1e-07	CD83,CSF2,INHBA,MMP9,NFKB2,SEMA3C
TNFSF15	cytokine	1.89e-07	CD83,CSF2,MMP9
IL1B	cytokine	4.41e-07	CD83,CSF2,IGFBP3,INHBA,MMP9,NFKB2
Vegf	group	9.83e-07	CSF2,IGFBP3,INHBA,MMP9,NRCAM
HDAC10	transcription regulator	1.01e-06	MMP9,SQSTM1
TREM1	transmembrane receptor	1.05e-06	CD83,CSF2,INHBA,NFKB2
TNFSF13B	cytokine	1.13e-06	CSF2,MMP9,NFKB2
FN1	enzyme	1.16e-06	CD83,CSF2,MMP9,SQSTM1
IL1A	cytokine	1.54e-06	CD83,CSF2,INHBA,MMP9
Fcer1	complex	1.96e-06	CD83,CSF2,INHBA
Immunoglobulin	complex	2.08e-06	CD83,CSF2,INHBA,MMP9
NFKB1	transcription regulator	2.26e-06	CSF2,IGFBP3,MMP9,NFKB2
Collagen type I	complex	2.39e-06	CD83,CSF2,MMP9
IKBKB	kinase	2.78e-06	CSF2,MMP9,NFKB2,SEMA3C
IFNG	cytokine	4.56e-06	CD83,CSF2,INHBA,MMP9,NFKB2,SQSTM1
GDF2	growth factor	5.84e-06	MMP9,NRCAM,SEMA3C
TP53	transcription regulator	7.99e-06	CSF2,IGFBP3,INHBA,MMP9,NFKB2,SEMA3C
PRKCD	kinase	8.65e-06	CSF2,MMP9,NFKB2
S100A7	other	9.23e-06	CSF2,MMP9
IL4	cytokine	9.23e-06	CD83,CSF2,MMP9,NFKB2,SQSTM1
TLR4	transmembrane receptor	9.29e-06	CSF2,INHBA,MMP9,NFKB2
FGF2	growth factor	9.5e-06	IGFBP3,INHBA,MMP9,SQSTM1
P38 MAPK	group	1.02e-05	CD83,CSF2,INHBA,MMP9
PRKCA	kinase	1.03e-05	CSF2,IGFBP3,MMP9
BCL2	transporter	1.1e-05	CSF2,MMP9,SQSTM1
IKBKG	kinase	1.67e-05	CSF2,NFKB2,SEMA3C
JUNB	transcription regulator	1.71e-05	CSF2,INHBA,MMP9
TNFRSF1A	transmembrane receptor	1.84e-05	CD83,CSF2,MMP9
JUN	transcription regulator	1.99e-05	CSF2,IGFBP3,MMP9,NRCAM
MMP12	peptidase	2.01e-05	CSF2,MMP9
NFKBIA	transcription regulator	2.32e-05	CSF2,MMP9,NFKB2,SEMA3C
IL18	cytokine	2.52e-05	CD83,CSF2,MMP9
MAP3K8	kinase	2.86e-05	CSF2,INHBA,MMP9
Ap1	complex	2.92e-05	CSF2,IGFBP3,MMP9
TLR2	transmembrane receptor	3.16e-05	CSF2,MMP9,SQSTM1
FBN1	other	3.52e-05	INHBA,MMP9
HGF	growth factor	3.74e-05	IGFBP3,INHBA,MMP9,NRCAM
STK11	kinase	3.76e-05	MMP9,NFKB2,NRCAM
IL-1R	group	4.62e-05	CSF2,MMP9
CD44	enzyme	5.43e-05	CSF2,MMP9,NFKB2
NGF	growth factor	5.52e-05	CD83,MMP9,SQSTM1
JAK	group	5.87e-05	CD83,MMP9
PRKCQ	kinase	5.87e-05	MMP9,NFKB2
ECSIT	transcription regulator	5.87e-05	CD83,NFKB2
TRADD	other	6.32e-05	CSF2,MMP9
SOD1	enzyme	7.19e-05	INHBA,MMP9,SQSTM1
PLAT	peptidase	7.27e-05	INHBA,MMP9
IL17A	cytokine	7.52e-05	CD83,CSF2,MMP9
TIMP1	cytokine	7.77e-05	IGFBP3,MMP9
NFkB (complex)	complex	8.09e-05	CD83,CSF2,MMP9,NFKB2
CD40	transmembrane receptor	8.32e-05	CD83,MMP9,NFKB2
RAF1	kinase	8.56e-05	CSF2,IGFBP3,MMP9
FOSB	transcription regulator	9.36e-05	INHBA,MMP9
ERBB2	kinase	0.000106	CSF2,IGFBP3,MMP9,NFKB2
REL	transcription regulator	0.000109	CSF2,MMP9,NFKB2
Tgf beta	group	0.000111	CSF2,IGFBP3,MMP9
LDL	complex	0.000118	CSF2,IGFBP3,MMP9
AKT2	kinase	0.000124	MMP9,NFKB2
TRAF3IP2	other	0.00013	CSF2,MMP9
CTNNB1	transcription regulator	0.00013	MMP9,NRCAM,SEMA3C,SQSTM1
TNFSF11	cytokine	0.000143	CD83,MMP9,NFKB2
HOXC6	transcription regulator	0.000143	IGFBP3,NFKB2
RNA polymerase II	complex	0.000148	CD83,IGFBP3,MMP9
IL6	cytokine	0.000148	CD83,CSF2,IGFBP3,MMP9
TNFAIP3	enzyme	0.00015	CSF2,MMP9
ITGB2	transmembrane receptor	0.000158	CSF2,MMP9
EZH2	transcription regulator	0.000172	CSF2,IGFBP3,MMP9
VitaminD3-VDR-RXR	complex	0.000172	CSF2,IGFBP3
PROC	peptidase	0.000172	MMP9,NFKB2
ERK1/2	group	0.000191	CSF2,IGFBP3,MMP9
FSHR	g-protein coupled receptor	0.000212	IGFBP3,INHBA
MOG	other	0.00022	CSF2,MMP9
Gm-csf	group	0.00022	CD83,MMP9
NKX3-1	transcription regulator	0.00022	IGFBP3,MMP9
F2RL1	g-protein coupled receptor	0.000247	CSF2,MMP9
YBX1	transcription regulator	0.000247	CSF2,IGFBP3
EGFR	kinase	0.000249	CSF2,IGFBP3,MMP9
PRKCB	kinase	0.000256	CD83,MMP9
NFKB2	transcription regulator	0.000265	MMP9,NFKB2
Map3k7	kinase	0.000274	CSF2,MMP9
PDGF BB	complex	0.000287	CSF2,INHBA,MMP9
Pro-inflammatory Cytokine	group	0.000304	CSF2,MMP9
TGFB1	growth factor	0.000319	CD83,CSF2,IGFBP3,INHBA,MMP9
IL1	group	0.000329	CSF2,INHBA,MMP9
NEUROG1	transcription regulator	0.000345	INHBA,MMP9
CCR2	g-protein coupled receptor	0.000345	CSF2,MMP9
CD3E	transmembrane receptor	0.000355	CSF2,MMP9
RELB	transcription regulator	0.000355	CSF2,NFKB2
PRKCE	kinase	0.000366	CSF2,MMP9
Cg	complex	0.000374	IGFBP3,INHBA,MMP9
NLRP3	other	0.000377	MMP9,NFKB2
IL10	cytokine	0.000384	CD83,CSF2,MMP9
INSR	kinase	0.000407	CD83,MMP9,NFKB2
CDH1	other	0.000411	IGFBP3,MMP9
Calcineurin A-Calcineurin B-Runx1	complex	0.000432	CSF2
CSN1S1	other	0.000432	CSF2
TLL1	peptidase	0.000432	IGFBP3
ASGR1	transmembrane receptor	0.000432	MMP9
CREB3	transcription regulator	0.000432	MMP9
GBP2	enzyme	0.000432	MMP9
THSD4	other	0.000432	MMP9
TNFRSF1B	transmembrane receptor	0.000435	CSF2,MMP9
MAP2K6	kinase	0.000435	CD83,MMP9
CCL2	cytokine	0.000459	INHBA,MMP9
RELA	transcription regulator	0.000462	CSF2,MMP9,NFKB2
HMGB1	transcription regulator	0.000484	CD83,MMP9
CD40LG	cytokine	0.000484	CD83,INHBA,NFKB2
ZBTB16	transcription regulator	0.000496	CSF2,MMP9
FSH	complex	0.000507	IGFBP3,INHBA,MMP9
NCOR1	transcription regulator	0.000509	IGFBP3,MMP9
TRAF2	enzyme	0.000522	CSF2,MMP9
N-cor	group	0.000535	IGFBP3,MMP9
TGFA	growth factor	0.000535	CSF2,MMP9
LYN	kinase	0.000535	CSF2,NFKB2
CAMP	other	0.000562	CD83,CSF2
TCF	group	0.000617	NRCAM,SEMA3C
TNFSF12	cytokine	0.000675	MMP9,NFKB2
PDLIM2	other	0.000689	CSF2,IGFBP3
AGT	growth factor	0.000732	IGFBP3,MMP9,NFKB2
EIF2AK3	kinase	0.000782	NFKB2,SQSTM1
12 lipoxygenase	group	0.000864	MMP9
PLEKHM1	other	0.000864	SQSTM1
BTBD7	other	0.000864	MMP9
DNTTIP1	ligand-dependent nuclear receptor	0.000864	MMP9
ADAMTS9	peptidase	0.000864	MMP9
TAT	enzyme	0.000864	MMP9
LAMA1	other	0.000864	MMP9
BAZ1A	other	0.000864	IGFBP3
PAK6	kinase	0.000864	MMP9
ZNF350	transcription regulator	0.000864	MMP9
TXNDC5	enzyme	0.000864	MMP9
TAGLN	other	0.000864	MMP9
MMP3	peptidase	0.000896	MMP9,SQSTM1
mir-1	microrna	0.000965	CSF2,MMP9
EGF	growth factor	0.000978	IGFBP3,INHBA,MMP9
26s Proteasome	complex	0.000983	NFKB2,SQSTM1
RET	kinase	0.00102	CSF2,MMP9
Tlr	group	0.00104	CD83,CSF2
HDAC4	transcription regulator	0.00106	MMP9,NRCAM
IL2	cytokine	0.00107	CD83,CSF2,MMP9
SRC	kinase	0.00111	CSF2,MMP9
HNF1B	transcription regulator	0.00111	IGFBP3,SEMA3C
Ifn	group	0.00113	CD83,MMP9
STAT3	transcription regulator	0.00116	CD83,CSF2,MMP9
VDR	transcription regulator	0.00117	CSF2,IGFBP3
HDAC2	transcription regulator	0.00125	MMP9,SQSTM1
CD300LF	other	0.0013	MMP9
TMBIM1	other	0.0013	MMP9
USP6	peptidase	0.0013	MMP9
Fascin	group	0.0013	MMP9
RECQL4	enzyme	0.0013	CSF2
CYP4A11	enzyme	0.0013	MMP9
CD151	other	0.0013	MMP9
TCF20	transcription regulator	0.0013	SQSTM1
BMP1	peptidase	0.0013	IGFBP3
CXCL11	cytokine	0.0013	MMP9
RECQL	enzyme	0.0013	CSF2
INHBC	growth factor	0.0013	INHBA
Growth hormone	group	0.00131	IGFBP3,MMP9
IRF8	transcription regulator	0.00135	CD83,MMP9
RUNX1	transcription regulator	0.00141	CSF2,IGFBP3
IFN Beta	group	0.00145	CD83,MMP9
IL7	cytokine	0.00147	CSF2,MMP9
RBPJ	transcription regulator	0.0015	CSF2,INHBA
ADRB	group	0.00158	MMP9,SQSTM1
Nr1h	group	0.00161	CSF2,NFKB2
Tnf (family)	group	0.00163	INHBA,MMP9
HMGA1	transcription regulator	0.0017	IGFBP3,MMP9
NFATC2	transcription regulator	0.00172	CSF2,INHBA
p38 Sapk	group	0.00173	CD83
FGF16	growth factor	0.00173	MMP9
LRRK2	kinase	0.00173	SQSTM1
RPRD1A	other	0.00173	MMP9
RRM2	enzyme	0.00173	MMP9
GIT1	kinase	0.00173	MMP9
PMEL	enzyme	0.00173	CSF2
UFD1L	peptidase	0.00173	NFKB2
NPLOC4	other	0.00173	NFKB2
P2RX4	ion channel	0.00173	MMP9
IL17B	cytokine	0.00173	MMP9
CXCL9	cytokine	0.00173	MMP9
PODXL	kinase	0.00173	MMP9
RECK	other	0.00173	MMP9
Hdac	group	0.00177	IGFBP3,SEMA3C
PTGS2	enzyme	0.00199	IGFBP3,MMP9
apyrase	group	0.00216	MMP9
Atg5	other	0.00216	SQSTM1
SLC39A8	transporter	0.00216	MMP9
SEMA3F	other	0.00216	MMP9
FGF13	growth factor	0.00216	MMP9
FKBP1A	enzyme	0.00216	MMP9
LILRB3	transmembrane receptor	0.00216	CSF2
GTF3A	transcription regulator	0.00216	MMP9
ORC2	other	0.00216	CSF2
YY2	other	0.00216	CSF2
CLDN2	other	0.00216	MMP9
IgG	complex	0.00219	CSF2,MMP9
CSF1	cytokine	0.00224	MMP9,NFKB2
MAPK14	kinase	0.00224	CD83,MMP9
MAP2K1	kinase	0.00238	CSF2,MMP9
IL21	cytokine	0.00238	CSF2,MMP9
SPP1	cytokine	0.00252	MMP9,NRCAM
ID3	transcription regulator	0.00254	CD83,MMP9
CXCL6	cytokine	0.00259	MMP9
Fcgr2	group	0.00259	CSF2
Stat5 dimer	complex	0.00259	IGFBP3
LRRC26	other	0.00259	CSF2
FKBP8	other	0.00259	MMP9
ZMYND10	other	0.00259	MMP9
HLA-DQ	complex	0.00259	CSF2
CD33	other	0.00259	CSF2
miR-491-5p (and other miRNAs w/seed GUGGGGA)	mature microrna	0.00259	MMP9
PTGDR	g-protein coupled receptor	0.00259	CSF2
MSLN	other	0.00259	MMP9
PRSS8	peptidase	0.00259	MMP9
TAB2	other	0.00259	MMP9
TNFAIP6	other	0.00259	MMP9
EFEMP2	other	0.00259	MMP9
TNFRSF14	transmembrane receptor	0.00259	MMP9
CD99	other	0.00259	MMP9
ST14	peptidase	0.00259	TMEFF1
EFNA2	kinase	0.00259	CSF2
KLRB1	transmembrane receptor	0.00259	CSF2
Hrg	other	0.00259	MMP9
Jnk	group	0.00301	CD83,MMP9
N-Cadherin	group	0.00302	MMP9
Mmp	group	0.00302	MMP9
REL/RELA/RELB	group	0.00302	CSF2
ANKRD42	transcription regulator	0.00302	CSF2
IL1RL2	transmembrane receptor	0.00302	CD83
AKIRIN2	other	0.00302	MMP9
SNED1	other	0.00302	IGFBP3
ULBP2	transmembrane receptor	0.00302	CSF2
CCL18	cytokine	0.00302	MMP9
mir-224	microrna	0.00302	MMP9
LGALS7/LGALS7B	other	0.00302	MMP9
HAS2	enzyme	0.00302	MMP9
P2RY4	g-protein coupled receptor	0.00302	MMP9
IGFBP4	other	0.00302	IGFBP3
OCLN	other	0.00302	MMP9
CCR4	g-protein coupled receptor	0.00302	CSF2
MVP	other	0.00302	CD83
SNW1	transcription regulator	0.00302	MMP9
Klrk1	other	0.00302	CSF2
Elf5	transcription regulator	0.00302	CSF2
ST8SIA1	enzyme	0.00302	MMP9
ERG	transcription regulator	0.00304	MMP9,NRCAM
PAX3	transcription regulator	0.0031	MMP9,NFKB2
IL12 (complex)	complex	0.00323	CSF2,MMP9
PAX6	transcription regulator	0.00345	MMP9,SEMA3C
Aldose Reductase	group	0.00345	CSF2
Retinoic acid-RAR-RXR	complex	0.00345	IGFBP3
NFKBID	transcription regulator	0.00345	CSF2
UNC93B1	transporter	0.00345	CSF2
ADGRF5	g-protein coupled receptor	0.00345	MMP9
tryptase	group	0.00345	MMP9
CD244	transmembrane receptor	0.00345	CSF2
L1CAM	other	0.00345	MMP9
S100a7a	other	0.00345	CSF2
IL1R2	transmembrane receptor	0.00345	CSF2
MAP3K2	kinase	0.00345	CSF2
SERPINE2	other	0.00345	MMP9
CD276	other	0.00345	MMP9
MLANA	other	0.00345	CSF2
YBX3	transcription regulator	0.00345	CSF2
ULBP1	transmembrane receptor	0.00345	CD83
ETS1	transcription regulator	0.00348	CSF2,MMP9
TLR9	transmembrane receptor	0.00358	CD83,CSF2
CDKN1A	kinase	0.00382	INHBA,MMP9
SLC16A3	transporter	0.00388	MMP9
FBXO42	other	0.00388	MMP9
PSMB9	peptidase	0.00388	NFKB2
LOXL2	enzyme	0.00388	MMP9
FGF3	growth factor	0.00388	MMP9
TNFRSF17	transmembrane receptor	0.00388	CSF2
miR-224-5p (miRNAs w/seed AAGUCAC)	mature microrna	0.00388	MMP9
CTSZ	peptidase	0.00388	CD83
ATG16L1	enzyme	0.00388	SQSTM1
Ccl6	cytokine	0.00388	MMP9
DDB2	other	0.00388	MMP9
PTMA	other	0.00388	MMP9
SCUBE3	other	0.00388	MMP9
TRAF1	other	0.00388	NFKB2
IL12RB2	transmembrane receptor	0.00388	CSF2
LILRB1	transmembrane receptor	0.00388	MMP9
KITLG	growth factor	0.00409	CSF2,IGFBP3
ERK	group	0.00417	CSF2,MMP9
Akt	group	0.0042	CSF2,MMP9
estrogen receptor	group	0.00424	MMP9,TMEFF1
WT1	transcription regulator	0.00424	MMP9,SQSTM1
NQO2	enzyme	0.00431	MMP9
MTF1	transcription regulator	0.00431	MMP9
elastase	group	0.00431	MMP9
JUP	other	0.00431	NRCAM
IL20	cytokine	0.00431	MMP9
ITGA4	transmembrane receptor	0.00431	MMP9
MIR320	group	0.00431	MMP9
miR-451a (and other miRNAs w/seed AACCGUU)	mature microrna	0.00431	MMP9
FRMD6	other	0.00431	IGFBP3
SELE	transmembrane receptor	0.00431	CSF2
SART1	other	0.00431	MMP9
NCR1	transmembrane receptor	0.00431	CSF2
HOXB7	transcription regulator	0.00431	MMP9
NFKBIE	transcription regulator	0.00431	CSF2
NEDD4	enzyme	0.00431	MMP9
HPSE	enzyme	0.00431	MMP9
AKT1	kinase	0.00442	MMP9,NFKB2
HDAC1	transcription regulator	0.0046	MMP9,SQSTM1
Integrin	complex	0.00475	MMP9
Adaptor protein 1	complex	0.00475	MMP9
TLR2/3/4/9	group	0.00475	CD83
OSCAR	other	0.00475	CD83
Collagen Alpha1	group	0.00475	MMP9
PSMB8	peptidase	0.00475	NFKB2
CHRM3	g-protein coupled receptor	0.00475	MMP9
IGFBP1	other	0.00475	IGFBP3
NUMBL	other	0.00475	MMP9
AFP	transporter	0.00475	MMP9
LY6E	other	0.00475	CD83
RASGRF1	other	0.00475	MMP9
ACO1	enzyme	0.00475	IGFBP3
Ifnz (includes others)	cytokine	0.00475	CD83
APP	other	0.00498	CSF2,INHBA,MMP9
VEGFA	growth factor	0.00502	CD83,MMP9
Il8r	group	0.00518	MMP9
FCMR	other	0.00518	NFKB2
IL13RA2	transmembrane receptor	0.00518	MMP9
TIMP3	other	0.00518	MMP9
CCL19	cytokine	0.00518	CSF2
VCP	enzyme	0.00518	NFKB2
RALA	enzyme	0.00518	MMP9
BTC	growth factor	0.00518	MMP9
DUSP14	phosphatase	0.00518	INHBA
MTOR	kinase	0.00541	MMP9,SQSTM1
ORMDL3	other	0.00561	MMP9
HOXA11	transcription regulator	0.00561	NRCAM
TNFRSF13C	transmembrane receptor	0.00561	NFKB2
NDUFA13	enzyme	0.00561	MMP9
TNFRSF11B	transmembrane receptor	0.00561	MMP9
CCL21	cytokine	0.00561	CSF2
LPAR1	g-protein coupled receptor	0.00561	MMP9
IL1RAP	transmembrane receptor	0.00561	CSF2
NFKBIZ	transcription regulator	0.00561	CSF2
LAMA2	other	0.00561	MMP9
EPHA2	kinase	0.00561	MMP9
TOPBP1	other	0.00561	IGFBP3
PPIA	enzyme	0.00561	MMP9
STAT6	transcription regulator	0.00562	MMP9,SQSTM1
IFNB1	cytokine	0.00566	CD83,MMP9
STAT1	transcription regulator	0.00599	CSF2,MMP9
NFkB (family)	group	0.00604	MMP9
PSMB10	peptidase	0.00604	NFKB2
TYR	enzyme	0.00604	CSF2
TFCP2	transcription regulator	0.00604	MMP9
PTPRE	phosphatase	0.00604	INHBA
MAZ	transcription regulator	0.00604	MMP9
SAT1	enzyme	0.00604	IGFBP3
HSPG2	enzyme	0.00604	SQSTM1
LTB4R	g-protein coupled receptor	0.00604	MMP9
IL37	cytokine	0.00604	CSF2
PI3K (complex)	complex	0.00612	MMP9,NFKB2
IL5	cytokine	0.00616	CSF2,MMP9
Fcgr3	group	0.00647	CSF2
IGFBP7	transporter	0.00647	MMP9
PGF	growth factor	0.00647	MMP9
PROCR	other	0.00647	MMP9
NREP	other	0.00647	MMP9
CDH2	other	0.00647	MMP9
HOXC9	transcription regulator	0.00647	MMP9
DDR1	kinase	0.00647	MMP9
IL36G	cytokine	0.00647	CD83
FCER1A	transmembrane receptor	0.00647	CSF2
BCL10	transcription regulator	0.00647	CSF2
RGS1	other	0.00647	INHBA
TCR	complex	0.00681	CSF2,NFKB2
IKK (complex)	complex	0.0069	MMP9
FLNA	other	0.0069	MMP9
DEF6	other	0.0069	MMP9
TNFRSF6B	transmembrane receptor	0.0069	CSF2
mir-221	microrna	0.0069	MMP9
miR-132-3p (and other miRNAs w/seed AACAGUC)	mature microrna	0.0069	MMP9
mir-203	microrna	0.0069	MMP9
EPHB6	kinase	0.0069	CSF2
CYP2J2	enzyme	0.0069	MMP9
Smad2/3-Smad4	complex	0.00732	IGFBP3
LGR4	transmembrane receptor	0.00732	CSF2
IL-17f dimer	complex	0.00732	CSF2
IGHE	other	0.00732	CSF2
LAMA5	other	0.00732	MMP9
ITGB6	other	0.00732	MMP9
DLX3	transcription regulator	0.00732	MMP9
MMP1	peptidase	0.00732	MMP9
MUC4	other	0.00732	MMP9
IL19	cytokine	0.00732	MMP9
NCR2	transmembrane receptor	0.00732	CSF2
SOX2	transcription regulator	0.0075	INHBA,NFKB2
BIRC3	enzyme	0.00775	NFKB2
IFNW1	cytokine	0.00775	CD83
TARDBP	transcription regulator	0.00775	SQSTM1
ADORA1	g-protein coupled receptor	0.00775	MMP9
NFASC	other	0.00775	NRCAM
PAEP	other	0.00775	CD83
BARX2	transcription regulator	0.00775	MMP9
IL36A	cytokine	0.00775	CSF2
NADPH oxidase	complex	0.00818	MMP9
Lymphotoxin	complex	0.00818	CSF2
TNFSF14	cytokine	0.00818	MMP9
MSR1	transmembrane receptor	0.00818	MMP9
TNFRSF18	transmembrane receptor	0.00818	MMP9
WWOX	enzyme	0.00818	MMP9
TLR1	transmembrane receptor	0.00818	CSF2
KISS1R	g-protein coupled receptor	0.00818	MMP9
BACH1	transcription regulator	0.00818	SQSTM1
TP73	transcription regulator	0.00836	CD83,IGFBP3
IL3	cytokine	0.00851	CD83,CSF2
Ras homolog	group	0.00861	MMP9
IFNL3	other	0.00861	MMP9
ZMPSTE24	peptidase	0.00861	IGFBP3
EZR	other	0.00861	MMP9
PYCARD	transcription regulator	0.00861	MMP9
CAST	peptidase	0.00861	MMP9
HOXD3	transcription regulator	0.00861	IGFBP3
SENP1	peptidase	0.00861	MMP9
DUSP5	phosphatase	0.00861	CSF2
Klra7 (includes others)	transmembrane receptor	0.00861	CSF2
HRG	other	0.00861	CD83
Insulin	group	0.00866	IGFBP3,MMP9
CD28	transmembrane receptor	0.00871	CSF2,NFKB2
Tnf receptor	group	0.00904	MMP9
IL36B	cytokine	0.00904	CD83
GRHL2	transcription regulator	0.00904	SEMA3C
Collagen type IV	complex	0.00904	MMP9
BHLHE40	transcription regulator	0.00904	CSF2
ATG5	other	0.00904	SQSTM1
miR-293-5p (and other miRNAs w/seed CUCAAAC)	mature microrna	0.00904	MMP9
CD274	enzyme	0.00904	CSF2
FOXC1	transcription regulator	0.00904	MMP9
MAP2K5	kinase	0.00904	MMP9
FSHB	other	0.00904	INHBA
TP63	transcription regulator	0.00922	IGFBP3,INHBA
BMPR2	kinase	0.00947	SEMA3C
CTSS	peptidase	0.00947	MMP9
CASP8	peptidase	0.00947	MMP9
miR-204-5p (and other miRNAs w/seed UCCCUUU)	mature microrna	0.00947	MMP9
KISS1	other	0.00947	MMP9
SFTPD	other	0.00947	MMP9
SKI	transcription regulator	0.00947	NRCAM
NTRK1	kinase	0.00947	MMP9
GADD45A	other	0.00947	MMP9
NOV	growth factor	0.00947	MMP9
TLR6	transmembrane receptor	0.00947	CSF2
Interferon alpha	group	0.00948	CD83,CSF2
NfkB-RelA	complex	0.0099	CSF2
Secretase gamma	complex	0.0099	CD83
IL17a dimer	complex	0.0099	CSF2
FAM3B	cytokine	0.0099	IGFBP3
NAMPT	cytokine	0.0099	MMP9
SLPI	other	0.0099	IGFBP3
IFNK	cytokine	0.0099	CD83
AKT3	kinase	0.0099	MMP9
CX3CL1	cytokine	0.0099	MMP9
CARD11	kinase	0.0099	CSF2
IL15	cytokine	0.0101	CD83,CSF2
Ciap	group	0.0103	CSF2
Relaxin	group	0.0103	MMP9
TWIST2	transcription regulator	0.0103	MMP9
ICOSLG/LOC102723996	other	0.0103	CSF2
PKM	kinase	0.0103	MMP9
ITGA1	other	0.0103	MMP9
COL4A3	other	0.0103	MMP9
POSTN	other	0.0103	MMP9
FAS	transmembrane receptor	0.0104	CD83,MMP9
HIF1A	transcription regulator	0.0105	IGFBP3,MMP9
CXCL10	cytokine	0.0108	MMP9
mir-142	microrna	0.0108	NFKB2
CDK5	kinase	0.0108	IGFBP3
NfkB1-RelA	complex	0.0112	CSF2
CHI3L1	enzyme	0.0112	MMP9
FBXW7	transcription regulator	0.0112	NFKB2
NPR1	enzyme	0.0112	MMP9
CD9	other	0.0112	MMP9
TAF4B	transcription regulator	0.0112	INHBA
CASP3	peptidase	0.0116	MMP9
KEAP1	transcription regulator	0.0116	MMP9
ADA	enzyme	0.0116	MMP9
CCR1	g-protein coupled receptor	0.0116	MMP9
DRD2	g-protein coupled receptor	0.0116	IGFBP3
Histone h3	group	0.0117	IGFBP3,MMP9
NFE2L2	transcription regulator	0.012	MMP9,SQSTM1
NPM1	transcription regulator	0.012	MMP9
CLU	other	0.012	MMP9
THBS1	other	0.012	MMP9
WAS	other	0.012	CSF2
IL17F	cytokine	0.012	CSF2
ELF3	transcription regulator	0.0125	CSF2
AREG	growth factor	0.0125	MMP9
CHADL	other	0.0125	IGFBP3
S100A6	transporter	0.0125	INHBA
B2M	transmembrane receptor	0.0125	CSF2
LRP1	transmembrane receptor	0.0125	MMP9
PAK1	kinase	0.0125	MMP9
HISTONE	group	0.0129	CSF2
Focal adhesion kinase	group	0.0129	MMP9
LCK	kinase	0.0129	MMP9
SFRP1	transmembrane receptor	0.0129	MMP9
RPSA	translation regulator	0.0129	CSF2
AXL	kinase	0.0129	MMP9
ANXA2	other	0.0129	IGFBP3
PTX3	other	0.0129	MMP9
CYBB	enzyme	0.0129	CSF2
IL17RA	transmembrane receptor	0.0129	MMP9
KRT17	other	0.0129	MMP9
VTN	other	0.0129	MMP9
PPARA	ligand-dependent nuclear receptor	0.013	IGFBP3,MMP9
ABCB4	transporter	0.0133	NFKB2
ETV4	transcription regulator	0.0133	MMP9
ALOX5	enzyme	0.0133	MMP9
BSG	transporter	0.0133	MMP9
ELANE	peptidase	0.0133	MMP9
ESR2	ligand-dependent nuclear receptor	0.0134	CSF2,IGFBP3
Fgf	group	0.0137	MMP9
CASP1	peptidase	0.0137	CSF2
SHC1	other	0.0137	SQSTM1
MMP14	peptidase	0.0137	CSF2
PRKCZ	kinase	0.0137	MMP9
ZBTB7B	transcription regulator	0.0137	CSF2
LEP	growth factor	0.014	CSF2,IGFBP3
IL23A	cytokine	0.0142	CSF2
S100A4	other	0.0142	MMP9
PTEN	phosphatase	0.0146	IGFBP3,MMP9
TNFSF13	cytokine	0.0146	CSF2
TSLP	cytokine	0.0146	CD83
SELP	transmembrane receptor	0.0146	CSF2
HBEGF	growth factor	0.0146	MMP9
CIITA	transcription regulator	0.015	MMP9
ITGAV	ion channel	0.015	MMP9
PTGS1	enzyme	0.015	MMP9
STUB1	enzyme	0.015	NFKB2
ILK	kinase	0.015	MMP9
FASLG	cytokine	0.015	CSF2
TNFRSF9	transmembrane receptor	0.015	MMP9
PPARG	ligand-dependent nuclear receptor	0.0153	IGFBP3,MMP9
RNASE2	enzyme	0.0155	CD83
TMEM173	other	0.0155	CSF2
PLAUR	transmembrane receptor	0.0155	MMP9
IFNE	cytokine	0.0155	CD83
NEDD9	other	0.0155	MMP9
GDF9	growth factor	0.0159	INHBA
NQO1	enzyme	0.0159	MMP9
MERTK	kinase	0.0159	INHBA
GNB2	enzyme	0.0159	CD83
TLR5	transmembrane receptor	0.0159	CSF2
SYK	kinase	0.0159	CSF2
ADORA2B	g-protein coupled receptor	0.0159	MMP9
CUL4B	other	0.0159	IGFBP3
CCR5	g-protein coupled receptor	0.0159	MMP9
IL23	complex	0.0163	CSF2
CYLD	transcription regulator	0.0163	NFKB2
KRT14	other	0.0163	MMP9
DACH1	transcription regulator	0.0163	IGFBP3
FCER1G	transmembrane receptor	0.0163	CSF2
GHR	transmembrane receptor	0.0167	IGFBP3
GNB1	enzyme	0.0167	CD83
histone deacetylase	complex	0.0167	MMP9
Wnt	group	0.0172	MMP9
Hsp70	group	0.0172	CD83
ATF1	transcription regulator	0.0172	INHBA
RUVBL1	transcription regulator	0.0172	IGFBP3
TXN	enzyme	0.0172	MMP9
Laminin	complex	0.0176	MMP9
ICAM1	transmembrane receptor	0.0176	MMP9
MUC1	other	0.0176	CD83
CD2	transmembrane receptor	0.018	CSF2
TYROBP	transmembrane receptor	0.018	CD83
ITGA5	transmembrane receptor	0.0184	MMP9
ETV5	transcription regulator	0.0184	NRCAM
FOXO4	transcription regulator	0.0184	MMP9
MTA1	transcription regulator	0.0184	MMP9
GPX1	enzyme	0.0184	MMP9
SNAI2	transcription regulator	0.0184	MMP9
TLR8	transmembrane receptor	0.0189	CD83
ALB	transporter	0.0189	SQSTM1
IFNGR1	transmembrane receptor	0.0193	MMP9
FMR1	translation regulator	0.0193	MMP9
IGFBP2	other	0.0197	IGFBP3
ICOS	transmembrane receptor	0.0197	CSF2
mir-182	microrna	0.0201	SQSTM1
OSM	cytokine	0.0203	CSF2,MMP9
IFN type 1	group	0.0206	MMP9
LTBR	transmembrane receptor	0.0206	NFKB2
FOXC2	transcription regulator	0.0206	MMP9
CREB1	transcription regulator	0.0209	INHBA,SQSTM1
IKBKE	kinase	0.021	MMP9
ZFP36	transcription regulator	0.021	CSF2
CDK9	kinase	0.021	MMP9
MSTN	growth factor	0.021	INHBA
CEBPE	transcription regulator	0.021	MMP9
LGALS1	other	0.021	MMP9
PTK2	kinase	0.021	MMP9
ELK1	transcription regulator	0.021	MMP9
SP1	transcription regulator	0.021	IGFBP3,MMP9
Ige	complex	0.0214	CSF2
RUNX3	transcription regulator	0.0214	MMP9
mir-15	microrna	0.0214	MMP9
PELP1	other	0.0214	MMP9
CAT	enzyme	0.0218	MMP9
EGLN1	enzyme	0.0218	INHBA
BRAF	kinase	0.0218	MMP9
MAPKAPK2	kinase	0.0223	MMP9
BAX	transporter	0.0223	MMP9
PTPRJ	phosphatase	0.0223	INHBA
NFKBIB	transcription regulator	0.0223	MMP9
DCN	other	0.0223	MMP9
BCL2L1	other	0.0227	MMP9
PIN1	enzyme	0.0227	MMP9
IL12A	cytokine	0.0227	MMP9
TRAF6	enzyme	0.0227	CSF2
KLF5	transcription regulator	0.0227	MMP9
PTGES	enzyme	0.0227	MMP9
FLT3LG	cytokine	0.0227	CD83
MAP3K1	kinase	0.0231	CSF2
FANCC	other	0.0231	IGFBP3
DKK1	growth factor	0.0231	MMP9
LEF1	transcription regulator	0.0235	NRCAM
PDGFB	growth factor	0.0235	MMP9
BNIP3L	other	0.0235	NFKB2
IL32	cytokine	0.0235	MMP9
IFNA1/IFNA13	cytokine	0.0235	CD83
HRAS	enzyme	0.0238	CSF2,MMP9
IL1R1	transmembrane receptor	0.0239	MMP9
TSH	complex	0.0239	IGFBP3
GNRH1	other	0.0244	INHBA
SIN3A	transcription regulator	0.0244	MMP9
SMARCA4	transcription regulator	0.0245	INHBA,NFKB2
F2R	g-protein coupled receptor	0.0248	MMP9
MBD2	transcription regulator	0.0252	MMP9
USF2	transcription regulator	0.0252	IGFBP3
Igm	complex	0.0256	NFKB2
FOXL2	transcription regulator	0.0256	INHBA
TAZ	enzyme	0.0256	SEMA3C
PTHLH	other	0.0256	MMP9
TNFRSF8	transmembrane receptor	0.0261	NFKB2
ID1	transcription regulator	0.0261	MMP9
HIC1	transcription regulator	0.0261	INHBA
F3	transmembrane receptor	0.0265	MMP9
ETS2	transcription regulator	0.0265	MMP9
MAP2K1/2	group	0.0273	MMP9
OTX2	transcription regulator	0.0273	SEMA3C
HDAC3	transcription regulator	0.0277	MMP9
JUND	transcription regulator	0.0277	MMP9
PLAU	peptidase	0.0277	MMP9
NCOA3	transcription regulator	0.0277	IGFBP3
KLF6	transcription regulator	0.0277	MMP9
MAP3K14	kinase	0.0282	NFKB2
NR4A2	ligand-dependent nuclear receptor	0.0286	MMP9
MAPK3	kinase	0.0286	MMP9
TCF4	transcription regulator	0.0286	SQSTM1
SPDEF	transcription regulator	0.029	SQSTM1
Il3	cytokine	0.029	CSF2
ATF3	transcription regulator	0.029	NFKB2
CTLA4	transmembrane receptor	0.029	CD83
ITGB3	transmembrane receptor	0.029	MMP9
CD3	complex	0.0293	CD83,CSF2
DOCK8	other	0.0294	INHBA
NOD2	other	0.0294	NFKB2
MAP2K3	kinase	0.0294	MMP9
FGF7	growth factor	0.0294	MMP9
RIPK2	kinase	0.0299	NFKB2
FOSL1	transcription regulator	0.0299	MMP9
AGER	transmembrane receptor	0.0303	MMP9
SASH1	other	0.0303	INHBA
CXCL8	cytokine	0.0307	MMP9
NEUROG3	transcription regulator	0.0307	SEMA3C
IL6R	transmembrane receptor	0.0307	MMP9
CCL5	cytokine	0.0307	MMP9
ZNF217	transcription regulator	0.0307	IGFBP3
SOX1	transcription regulator	0.0311	INHBA
PLG	peptidase	0.0311	MMP9
SMO	g-protein coupled receptor	0.0311	NRCAM
IFNL1	cytokine	0.0315	CD83
BTNL2	transmembrane receptor	0.032	CSF2
ELAVL1	other	0.0324	CD83
GAST	other	0.0324	MMP9
DMRT1	transcription regulator	0.0328	IGFBP3
GMNN	transcription regulator	0.0328	INHBA
USF1	transcription regulator	0.0328	IGFBP3
NFATC1	transcription regulator	0.0328	CSF2
RHOA	enzyme	0.0328	MMP9
SOX3	transcription regulator	0.0332	INHBA
MIF	cytokine	0.0332	MMP9
IFN alpha/beta	group	0.0336	CD83
RARB	ligand-dependent nuclear receptor	0.0336	IGFBP3
DYSF	other	0.0336	CD83
IL33	cytokine	0.0341	CSF2
DUSP1	phosphatase	0.0341	CSF2
SNCA	enzyme	0.0341	MMP9
PI3K (family)	group	0.0345	MMP9
SMAD2	transcription regulator	0.0345	MMP9
TBK1	kinase	0.0349	INHBA
TRAF3	other	0.0353	NFKB2
TAC1	other	0.0353	CSF2
ADAM10	peptidase	0.0357	INHBA
RASSF1	other	0.0357	IGFBP3
FBXO32	enzyme	0.0357	CSF2
ITGB1	transmembrane receptor	0.0361	MMP9
NR1H2	ligand-dependent nuclear receptor	0.0361	MMP9
FADD	other	0.0361	MMP9
Ifnar	group	0.0366	MMP9
IL12 (family)	group	0.037	CSF2
MET	kinase	0.037	INHBA
MYB	transcription regulator	0.037	IGFBP3
EIF2AK2	kinase	0.037	NFKB2
miR-291a-3p (and other miRNAs w/seed AAGUGCU)	mature microrna	0.0374	CD83
Nfat (family)	group	0.0378	CSF2
miR-125b-5p (and other miRNAs w/seed CCCUGAG)	mature microrna	0.0382	IGFBP3
IL22	cytokine	0.0382	MMP9
LDLR	transporter	0.0382	MMP9
BMP6	growth factor	0.0382	INHBA
Ifn gamma	complex	0.0386	MMP9
SAMSN1	other	0.0386	INHBA
TAL1	transcription regulator	0.0386	TMEFF1
PRKAA1	kinase	0.0391	MMP9
GFI1	transcription regulator	0.0395	NFKB2
PARP1	enzyme	0.0395	CSF2
TNFSF10	cytokine	0.0395	MMP9
KIT	transmembrane receptor	0.0395	CSF2
FOXP3	transcription regulator	0.0399	MMP9
Pdgf (complex)	complex	0.0403	INHBA
PPIF	enzyme	0.0403	CSF2
GLI2	transcription regulator	0.0407	MMP9
SNAI1	transcription regulator	0.0407	MMP9
GSK3B	kinase	0.0407	MMP9
SOD2	enzyme	0.0411	MMP9
Mapk	group	0.042	MMP9
NR1H3	ligand-dependent nuclear receptor	0.042	MMP9
TGFB2	growth factor	0.0428	MMP9
RAC1	enzyme	0.0432	MMP9
CTGF	growth factor	0.0432	MMP9
BTK	kinase	0.0432	NFKB2
TGFB3	growth factor	0.0432	MMP9
PTGER2	g-protein coupled receptor	0.0436	MMP9
INHA	growth factor	0.0436	INHBA
FOXM1	transcription regulator	0.0441	MMP9
NR3C2	ligand-dependent nuclear receptor	0.0441	SEMA3C
HMOX1	enzyme	0.0445	MMP9
AMPK	complex	0.0457	MMP9
THRA	ligand-dependent nuclear receptor	0.0457	CSF2
PRKAA2	kinase	0.0461	MMP9
CDKN1B	kinase	0.0474	MMP9
C5	cytokine	0.0486	CSF2
MECP2	transcription regulator	0.049	IGFBP3

## Sheet: TNF Blood module
Upstream Regulator	Molecule Type	p-value of overlap	Target molecules in dataset
TNF	cytokine	6.97e-26	ACOD1,ACSL1,ADORA2A,AK2,ALCAM,AQP9,BCL2A1,CCL19,CCL20,CCL3L3,CD82,CD83,CFLAR,CLEC4E,CLIC4,EBI3,FAS,FSCN1,GCH1,GPR84,HIF1A,IL1RN,IL36G,IL4I1,INSIG1,IRAK2,IRAK3,KCNJ2,MAFF,MAP3K8,MFSD2A,NFKB1,NFKB2,ORM1,PI3,PIM2,PLK3,PTGES,SERPINB9,SOD2,TNFAIP3,TNFAIP6,TNIP1,TRAF1,WTAP
NFkB (complex)	complex	2.7e-18	ADGRE1,BCL2A1,CCL20,CCL3L3,CD82,CD83,CFLAR,CLEC4E,FAS,GCH1,HIF1A,IL1RN,MAP3K8,NFKB1,NFKB2,PIM2,PLK3,PTGES,SLC7A5,SOD2,TNFAIP3,TNFAIP6,TNIP1,TRAF1,WTAP
NFKB1	transcription regulator	9.17e-18	BCL2A1,CCL19,CCL20,CCL3L3,CD82,EBI3,FAS,FSCN1,IL1RN,MAP3K8,NFKB1,NFKB2,PI3,PLK3,PTAFR,SOD2,TNFAIP3,TRAF1
IFNG	cytokine	5.95e-17	ACOD1,ADORA2A,AQP9,BCL2A1,CCL19,CCL20,CCL3L3,CD83,CFLAR,CLEC4E,CLIC4,EBI3,ECE1,FAS,GCH1,HIF1A,IL1RN,IL36G,IL4I1,IRAK2,MAFF,MAP3K8,NFKB1,NFKB2,PIM2,PTAFR,PTGES,SERPINB9,SLC15A3,SLC7A5,SOD2,TNFAIP6
IL1B	cytokine	9.93e-17	ACOD1,BCL2A1,CCL20,CD82,CD83,CFLAR,EBI3,FAS,GCH1,HIF1A,IL1RN,IL4I1,IRAK2,IRAK3,MAP3K8,NFKB1,NFKB2,ORM1,PI3,PLK3,PTGES,SERPINB9,SOD2,TCFL5,TNFAIP3,TNFAIP6,TRAF1
CD40LG	cytokine	1.34e-16	ALCAM,BATF3,BCL2A1,CCL19,CCL20,CD83,CFLAR,EBI3,FAS,FSCN1,GCH1,HIF1A,NFKB1,NFKB2,SAMSN1,SOD2,TNFAIP3,TNFAIP6,TNIP1,TRAF1
TNFSF11	cytokine	4.43e-16	ACOD1,ADGRE1,AQP9,BCL2A1,CCL3L3,CD83,CLEC4E,FAS,GCH1,IL1RN,NFKB1,NFKB2,SERPINB9,SOD2,TNIP1,TRAF1,ZC3H12C
NOD2	other	7.21e-15	ACOD1,ACSL1,BCL2A1,CLEC4E,GPR84,MAP3K8,NFKB2,PTGES,SOD2,TNFAIP3,TRAF1
RELA	transcription regulator	2.19e-14	ALCAM,BCL2A1,CCL19,CCL20,FAS,FSCN1,GCH1,HIF1A,IL1RN,NFKB1,NFKB2,PI3,PLK3,PTGES,SOD2,TNFAIP3,TNIP1,TRAF1
MYD88	other	9.85e-14	ACOD1,ACSL1,CCL3L3,CD83,CFLAR,CLIC4,EBI3,HIF1A,IL1RN,MAFF,NFKB1,NFKB2,PTGES,TNFAIP3,ZC3H12C
ECSIT	transcription regulator	1.51e-13	CD83,CFLAR,IL1RN,NFKB1,NFKB2,SOD2,TNFAIP3,TRAF1
NFKBIA	transcription regulator	3.24e-12	ACOD1,AK2,BCL2A1,CCL20,CCL3L3,CD82,CFLAR,FAS,FSCN1,GCH1,HIF1A,IL1RN,NFKB1,NFKB2,SOD2,TNFAIP3,TRAF1
CD40	transmembrane receptor	4.62e-12	BCL2A1,CD83,CFLAR,FAS,IL1RN,IL4I1,NFKB1,NFKB2,SAMSN1,SLAMF7,TNFAIP3,TRAF1,XBP1
Igm	complex	4.75e-12	BCL2A1,CFLAR,FAS,NFKB1,NFKB2,PTAFR,SAMSN1,TRAF1,XBP1
IL1A	cytokine	7.88e-12	ADORA2A,CCL20,CD83,FAS,GCH1,IL1RN,IL36G,NFKB1,ORM1,PI3,PTGES,SOD2,TNFAIP3
LDL	complex	2.03e-11	BCL2A1,CCL20,CFLAR,ECE1,HIF1A,IL1RN,INSIG1,NFKB1,PTAFR,SOD2,TNFAIP3,TNFAIP6,XBP1
CSF2	cytokine	6.08e-11	BCL2A1,CCL3L3,CD83,FAS,GCH1,IL1RN,IRAK3,MFSD2A,NFKB1,NFKB2,PIM2,SERPINB9,SLAMF7,SOD2,TNFAIP3,XBP1
TLR4	transmembrane receptor	2.08e-10	CCL20,CCL3L3,CFLAR,EBI3,FAS,IRAK3,NFKB1,NFKB2,PTGES,SOD2,TNFAIP3,TRAF1,XBP1,ZC3H12C
RIPK2	kinase	5.54e-10	ACOD1,ACSL1,CLEC4E,GPR84,NFKB2,PTGES,SOD2,TRAF1
IKBKB	kinase	8.42e-10	ACOD1,CCL19,CCL20,CCL3L3,FAS,FSCN1,GCH1,HIF1A,IL1RN,NFKB1,NFKB2,SOD2
TLR3	transmembrane receptor	6.1e-09	ACOD1,CCL20,CCL3L3,CFLAR,FAS,GCH1,IL1RN,MAP3K8,NFKB1,PTGES,SERPINB9
TICAM1	other	6.48e-09	ACOD1,ACSL1,CCL3L3,CFLAR,FAS,MAFF,NFKB1,NFKB2,TNFAIP3
IL13	cytokine	6.82e-09	ACSL1,ADORA2A,BCL2A1,CCL20,CCL3L3,CLEC4E,DMXL2,FAS,IL1RN,IRAK3,PTGES,SAMSN1,SLC43A3
TLR7	transmembrane receptor	6.9e-09	BCL2A1,CCL20,CD83,DMXL2,GPR84,IL4I1,NFKB1,SOD2,TNFAIP3
FOXL2	transcription regulator	9.49e-09	BCL2A1,CCL20,CCL3L3,FAS,MAFF,SOD2,TNFAIP3
TREM1	transmembrane receptor	1.14e-08	CCL20,CD83,EBI3,KCNJ2,MAFF,MAP3K8,NFKB2,PIM2,PLEKHF2,SLAMF7
MAP3K14	kinase	1.18e-08	CFLAR,FAS,NFKB1,NFKB2,TNFAIP3,TNFAIP6,XBP1
IFNLR1	transmembrane receptor	2.92e-08	CCL20,CCL3L3,CLEC4D,CLEC4E,SOD2,TNFAIP3
IL6	cytokine	3.39e-08	ADGRE1,CCL20,CCL3L3,CD82,CD83,CFLAR,CLEC4E,FAS,FSCN1,HIF1A,IL1RN,NFKB1,ORM1,PTGES,SOD2,XBP1
FAS	transmembrane receptor	4.69e-08	BCL2A1,CCL20,CCL3L3,CD83,CFLAR,FAS,FSCN1,ORM1,SERPINB9,SOD2,TNFAIP3,TNFAIP6
TGFB1	growth factor	4.87e-08	AQP9,CCL20,CCL3L3,CD83,CLIC4,ECE1,FAS,FSCN1,HIF1A,IL1RN,IRAK2,IRAK3,LIMK2,PDLIM5,PI4K2B,PTAFR,PTGES,SLC39A8,SLC7A5,SOD2,TNFAIP3,TNFAIP6,TRAF1,XBP1
TCR	complex	5.02e-08	ADORA2A,BCL2A1,CCL3L3,CFLAR,FAS,HIF1A,MAP3K8,NFKB1,NFKB2,TNFAIP3,VAV1
BCR (complex)	complex	5.71e-08	BCL2A1,CFLAR,FAS,MIR155HG,NFKB2,PTAFR,SLAMF7,XBP1
ESR1	ligand-dependent nuclear receptor	6.68e-08	ALCAM,ANP32A,AQP9,CCL20,CD83,FAS,HIF1A,IRAK2,MAP3K8,NFKB1,NFKB2,PDLIM5,PIM2,SERPINB9,SLC39A8,SLC7A5,TNFAIP3,TNFAIP6,TNIP1,WTAP,XBP1
NFKB2	transcription regulator	1.44e-07	CCL19,CCL20,CFLAR,NFKB2,SOD2,TRAF1
Fcer1	complex	1.96e-07	BCL2A1,CCL3L3,CD83,CFLAR,IL1RN,NFKB1
CHUK	kinase	2.11e-07	ACOD1,CCL19,CCL3L3,FAS,GCH1,IL1RN,NFKB2,TNFAIP3,TNIP1
STAT3	transcription regulator	2.68e-07	CCL20,CCL3L3,CD83,CFLAR,FAS,FSCN1,HIF1A,IL1RN,NFKB1,PIM2,PTAFR,SERPINB9,SOD2
IL10	cytokine	2.69e-07	BCL2A1,CCL16,CCL19,CCL20,CCL3L3,CD83,CFLAR,FAS,IL1RN,MAP3K8,PTAFR
IFNAR1	transmembrane receptor	4.15e-07	ACOD1,CCL20,CCL3L3,CLEC4D,CLEC4E,SOD2,TNFAIP3
CD3	complex	4.38e-07	BCL2A1,CCL20,CCL3L3,CD83,CFLAR,EBI3,FAS,HIF1A,IL4I1,MAP3K8,NFKB1,TNFAIP3,TRAF1,TRIP10
TNFRSF1B	transmembrane receptor	6.38e-07	CFLAR,FAS,NFKB1,SOD2,TNFAIP3,TRAF1
IRAK3	kinase	6.66e-07	BCL2A1,GPR84,SOD2,TNFAIP3
IL4	cytokine	9.76e-07	ACSL1,ADGRE1,CCL20,CCL3L3,CD83,CFLAR,FAS,IL1RN,MIR155HG,NFKB1,NFKB2,PIM2,SAMSN1,SLAMF7,XBP1
HGF	growth factor	1.01e-06	ADORA2A,ANP32A,BCL2A1,CFLAR,INSIG1,MAP3K8,NFKB1,PIM2,PTAFR,TNFAIP3,TNFAIP6,TRIP10
TNFRSF1A	transmembrane receptor	1.04e-06	CCL19,CCL20,CCL3L3,CD83,CFLAR,SOD2,TRAF1
LYN	kinase	1.18e-06	BCL2A1,CCL3L3,CFLAR,NFKB1,NFKB2,TRAF1
TP53	transcription regulator	1.19e-06	BCL2A1,CCL3L3,CD82,CFLAR,CLIC4,DRAM1,FAS,HIF1A,IL4I1,LIMK2,MAP3K8,MIR155HG,NFKB1,NFKB2,ORM1,ORM2,PDLIM5,RNF144B,SERPINB9,SOD2
CAMP	other	1.37e-06	CCL20,CD83,IL1RN,IL36G,NFKB1,TNFAIP3
BCL6	transcription regulator	2.02e-06	ALCAM,BCL2A1,EBI3,FAS,MIR155HG,NFKB1,XBP1
P38 MAPK	group	2.28e-06	BCL2A1,CCL3L3,CD82,CD83,CFLAR,FAS,HIF1A,IL1RN,NFKB1,TNIP1
CEBPD	transcription regulator	2.67e-06	BCL2A1,CCL20,CCL3L3,PTAFR,TNFAIP6,XBP1
TLR9	transmembrane receptor	3.19e-06	ACOD1,CCL3L3,CD83,EBI3,FAS,GCH1,IL4I1,XBP1
SH3KBP1	other	3.95e-06	BCL2A1,HIF1A,XBP1
PRDM1	transcription regulator	4.05e-06	BCL2A1,CCL20,GPR84,LIMK2,MIR155HG,PIK3AP1,TNFAIP6,XBP1
IFNA2	cytokine	4.19e-06	ADGRE1,FAS,HIF1A,PTAFR,SAMSN1,SERPINB9,SLC15A3,XBP1
TGM2	enzyme	5.11e-06	AQP9,BCL2A1,CCL4L1/CCL4L2,CFLAR,HIF1A,PTGES,SLAMF7,TNIP1
LCN2	transporter	5.82e-06	CCL20,CCL3L3,HIF1A,IL1RN,IVNS1ABP
PSMB9	peptidase	5.91e-06	NFKB1,NFKB2,TNFAIP3
Akt	group	6.39e-06	BCL2A1,CFLAR,FAS,HIF1A,NFKB1,SOD2,WTAP,XBP1
Vegf	group	7.1e-06	ADORA2A,ANP32A,BCL2A1,CFLAR,DNAJB9,FAS,HIF1A,INSIG1,MAP3K8,NFKB1,PIM2
RELB	transcription regulator	8.59e-06	CCL19,CCL20,MAP3K8,NFKB2,SOD2
CEBPA	transcription regulator	1.04e-05	ACOD1,ACSL1,BCL2A1,CCL20,GCH1,GPR84,IL1RN,PTAFR,SOD2,TNFAIP6
PSMB8	peptidase	1.15e-05	NFKB1,NFKB2,TNFAIP3
IKBKG	kinase	1.28e-05	ACOD1,CFLAR,GCH1,IL1RN,NFKB2,TNFAIP3
STAT6	transcription regulator	1.96e-05	ACSL1,CCL20,CCL3L3,IL1RN,MIR155HG,PIM2,SAMSN1,XBP1
TRAF2	enzyme	2.34e-05	CFLAR,EBI3,FAS,NFKB1,TNFAIP3
IL5	cytokine	2.48e-05	FAS,HIF1A,LIMK2,RAB21,SLC39A8,SLC7A5,UPB1,XBP1
TRAF3	other	2.64e-05	EBI3,FAS,NFKB2,TNFAIP3,XBP1
FBXO32	enzyme	2.8e-05	CCL20,DNAJB9,PTGES,SOD2,XBP1
ADRB	group	2.8e-05	CFLAR,CLEC4D,FAS,INSIG1,NBN,TRAF1
GPX1	enzyme	3.18e-05	ADGRE1,CCL3L3,FAS,SOD2
TNFAIP3	enzyme	3.48e-05	CCL20,CFLAR,FAS,TNFAIP3
Nfat (family)	group	3.7e-05	CCL3L3,CFLAR,FAS,SOD2,TRAF1
TNFSF12	cytokine	4.12e-05	CCL19,CCL3L3,CLEC4D,CLEC4E,NFKB2
C/ebp	group	4.53e-05	HIF1A,ORM1,PTAFR,PTGES
CEBPB	transcription regulator	4.54e-05	BCL2A1,CCL3L3,CLEC4E,FAS,IL1RN,ORM1,PI3,PTGES,TNFAIP6
PPP2R5C	other	4.67e-05	BCL2A1,NFKB1,TNFAIP3
IL10RA	transmembrane receptor	4.74e-05	ACOD1,ACSL1,CLEC4E,DRAM1,FAS,IL1RN,SERPINB9,ZC3H12C
REL	transcription regulator	5.19e-05	BCL2A1,FAS,MAP3K8,NFKB1,NFKB2,SOD2,TNFAIP3
GSK3B	kinase	5.32e-05	BCL2A1,CD82,CFLAR,HIF1A,TRAF1
TLR2	transmembrane receptor	5.52e-05	CCL3L3,EBI3,IL1RN,IRAK3,NFKB1,XBP1
Immunoglobulin	complex	6.28e-05	ACSL1,AQP9,BCL2A1,CD83,FAS,MAFF,XBP1
PTGER2	g-protein coupled receptor	7.8e-05	ADGRE1,CLEC4D,IL36G,PTGES,TNFAIP6
CD14	transmembrane receptor	7.86e-05	BCL2A1,CCL3L3,NFKB1,TNFAIP3
IL1	group	8.18e-05	CCL20,FAS,HIF1A,IL1RN,ORM1,SOD2,TNFAIP3,TNFAIP6
CD28	transmembrane receptor	8.53e-05	BCL2A1,CFLAR,EBI3,IL4I1,NFKB1,NFKB2,SLC7A5,TNFAIP3
F2	peptidase	9.46e-05	CCL20,CFLAR,ECE1,HIF1A,SOD2,TNFAIP3,TRAF1
NR3C1	ligand-dependent nuclear receptor	0.000103	ATP6AP1,CCL3L3,CD83,IL36G,MFSD2A,NFKB1,NFKB2,SERPINB9,TNFAIP3,TNFAIP6,TRAF1
VEGFA	growth factor	0.00011	ACSL1,ANP32A,BCL2A1,CD83,CLIC4,HIF1A,SOD2
Interferon alpha	group	0.000115	BCL2A1,CCL19,CD83,FAS,IL1RN,PIM2,PTGES,SERPINB9
TFAP2C	transcription regulator	0.000119	ALCAM,SOD2,TNFAIP3,XBP1
TNFRSF8	transmembrane receptor	0.000127	FAS,NFKB2,PIM2,TRAF1
NOS2	enzyme	0.000132	BCL2A1,CCL3L3,CLEC4D,FAS,HIF1A,IL1RN
PGR	ligand-dependent nuclear receptor	0.000155	ACOD1,ACSL1,HIF1A,PIM2,PTGES,SLC39A8,SLC7A5
SOCS1	other	0.000159	ACOD1,BCL2A1,CFLAR,FAS,VAV1
CSF	group	0.000173	BCL2A1,ORM1
RTKN	other	0.000173	BCL2A1,TNFAIP3
ERK1/2	group	0.000174	BCL2A1,CCL20,CCL3L3,CFLAR,ECE1,HIF1A,PTGES
Gsk3	group	0.000183	CFLAR,FSCN1,HIF1A,TNFAIP3
Jnk	group	0.000185	CD83,CFLAR,FAS,MIR155HG,PTGES,SOD2
CD44	enzyme	0.000185	ADGRE1,CCL19,FAS,IL1RN,IRAK3,NFKB2
CTLA4	transmembrane receptor	0.000194	CD83,EBI3,SLC7A5,SOD2
IL12 (complex)	complex	0.000207	ADGRE1,CCL19,CCL20,EBI3,FAS,MAP3K8
IL27	cytokine	0.000207	ADGRE1,CCL16,CCL20,CFLAR,IL1RN
IL17A	cytokine	0.000212	BCL2A1,CCL20,CD83,FAS,IL1RN,TNFAIP3
TRADD	other	0.000218	BCL2A1,TNFAIP3,TRAF1
VCAN	other	0.000231	CCL20,FAS,IL1RN,NFKB1,SOD2
IL17C	cytokine	0.000242	CCL20,IL36G,PI3
OGG1	enzyme	0.000259	CCL20,CCL3L3
SYVN1	transporter	0.000265	ATP6AP1,IRAK2,NFKB2,SLC43A3,SLC7A5
Fc gamma receptor	group	0.000296	CCL19,CFLAR,TNFAIP3
ABCB4	transporter	0.000296	CCL20,NFKB1,NFKB2
SERPINA1	other	0.000296	IL1RN,NFKB1,XBP1
HMGB1	transcription regulator	0.000312	CCL20,CD83,HIF1A,PTGES
PTGER4	g-protein coupled receptor	0.000314	CCL20,CCL3L3,IL4I1,MAFF,RNF144B
IL18	cytokine	0.000314	CCL20,CCL3L3,CD83,CFLAR,FAS
Nr1h	group	0.000346	CCL3L3,CLEC4E,ECE1,NFKB2,PTGES
IL1RL2	transmembrane receptor	0.000361	CCL20,CD83
IRF4	transcription regulator	0.000369	CCL20,CFLAR,IL1RN,MIR155HG,XBP1
SELP	transmembrane receptor	0.00039	BCL2A1,CCL3L3,SERPINB9
FASLG	cytokine	0.000426	CFLAR,FAS,NFKB1
LEP	growth factor	0.000455	ADGRE1,AQP9,BCL2A1,CCL3L3,FAS,IL1RN,ORM1,SOD2
CD4	transmembrane receptor	0.000463	CFLAR,FAS,HIF1A
IL9	cytokine	0.000463	CCL20,CCL3L3,PIM2
ADGRF5	g-protein coupled receptor	0.00048	CCL3L3,IL1RN
EIF2AK2	kinase	0.000498	FAS,NFKB2,SOD2,TNFAIP3
IL3	cytokine	0.000498	ADGRE1,CCL19,CD83,FAS,PIM2,SLAMF7,XBP1
AKT1	kinase	0.000509	BCL2A1,CFLAR,FAS,HIF1A,NFKB1,NFKB2
IL2	cytokine	0.00053	CCL3L3,CD83,CFLAR,FAS,NFKB1,PIM2,SERPINB9,TRAF1,XBP1
SPHK1	kinase	0.000587	GCH1,PTGES,TRAF1
MEOX2	transcription regulator	0.000587	CCL20,TNFAIP3,TRAF1
GNB1	enzyme	0.000587	CCL3L3,CD83,NFKB1
FOXO1	transcription regulator	0.000594	AQP9,BCL2A1,CCL20,CFLAR,FAS,SOD2,TRAF1
C8	complex	0.000615	CCL3L3,CFLAR
DDB2	other	0.000615	CFLAR,SOD2
C9	other	0.000615	CCL3L3,CFLAR
TRAF1	other	0.000615	NFKB2,TRAF1
C7	other	0.000615	CCL3L3,CFLAR
GFI1	transcription regulator	0.00064	CFLAR,IRAK2,NFKB1,NFKB2
TNFSF10	cytokine	0.00064	CFLAR,IL1RN,TNFAIP3,TRAF1
TXN	enzyme	0.000681	HIF1A,NFKB1,SOD2
MUC1	other	0.000681	CD83,HIF1A,SOD2
ITGA4	transmembrane receptor	0.000767	IL1RN,TNFAIP3
EIF2AK3	kinase	0.00078	DNAJB9,GCH1,NFKB2,XBP1
S100A8	other	0.00078	CCL20,FAS,NFKB1,PLK3,PTGES
PRKCD	kinase	0.000801	BCL2A1,CCL20,IL1RN,NFKB2,TRAF1
IL21	cytokine	0.000801	CCL20,CCL3L3,HIF1A,IL4I1,XBP1
DUSP1	phosphatase	0.00081	CCL20,CCL3L3,IL1RN,SOD2
EGR1	transcription regulator	0.000822	CCL3L3,FAS,NFKB1,PTGES,SOD2
GPS2	transcription regulator	0.000838	CCL20,MCTP1,RNF144B
RBM5	other	0.000895	INSIG1,NDUFV2,TRAF1
IFNGR1	transmembrane receptor	0.000895	CCL20,CCL3L3,FAS
CTGF	growth factor	0.000906	BCL2A1,CFLAR,HIF1A,PI4K2B
LY6E	other	0.000935	CD83,IRAK2
PROC	peptidase	0.000955	BCL2A1,NFKB2,TNFAIP3
PAF1	other	0.00102	CCL3L3,CCL4L1/CCL4L2,SOD2
CD86	transmembrane receptor	0.00102	FAS,TNFAIP3,XBP1
HIF1A	transcription regulator	0.00105	AQP9,FSCN1,HIF1A,MAFF,NBN,PIM2,SOD2
CREB3	transcription regulator	0.00112	INSIG1,XBP1
BTC	growth factor	0.00112	CCL20,TNFAIP6
MYC	transcription regulator	0.00114	ACOD1,AK2,ALCAM,BCL2A1,CFLAR,CLIC4,EBI3,FAS,HIF1A,NBN,SLC7A5,SOD2
LTBR	transmembrane receptor	0.00115	CCL19,CCL20,NFKB2
RGS10	other	0.00115	CCL19,CCL3L3,FAS
26s Proteasome	complex	0.0012	CFLAR,GCH1,NFKB1,NFKB2
PI3K (complex)	complex	0.0012	CFLAR,HIF1A,IL1RN,NFKB2,TNFAIP3,XBP1
TNFSF13B	cytokine	0.00122	BCL2A1,NFKB2,PIM2
EPAS1	transcription regulator	0.00125	HIF1A,MAFF,SLC7A5,SOD2,TNFAIP3
ANGPT2	growth factor	0.00125	CCL3L3,FAS,HIF1A,PTGES,SOD2
NUPR1	transcription regulator	0.00131	ANP32A,GCH1,PLEKHM3,PLK3,RILPL2,SLC39A8,TNIP1,XBP1
TNFRSF13C	transmembrane receptor	0.00132	NFKB2,PIM2
TMBIM6	other	0.00132	DNAJB9,XBP1
CCL11	cytokine	0.00136	CCL16,CCL3L3,FAS
IL12A	cytokine	0.00144	CFLAR,EBI3,FAS
TRAF6	enzyme	0.00144	HIF1A,NFKB1,TNFAIP3
PTGES	enzyme	0.00144	NBN,PTGES,TRAF1
ERBB2	kinase	0.00148	CCL20,CD82,FSCN1,HIF1A,NFKB1,NFKB2,PTGES,TRAF1,XBP1
C5	cytokine	0.00151	CCL3L3,NFKB1,PLK3,TNFAIP3
NFkB (family)	group	0.00153	CFLAR,TNFAIP3
PSMB10	peptidase	0.00153	NFKB2,TNFAIP3
PARK7	enzyme	0.00153	HIF1A,SOD2
STAT1	transcription regulator	0.00154	ACOD1,CCL19,CCL20,CCL3L3,FAS,HIF1A
Ifn	group	0.00155	CD83,FAS,HIF1A,PTAFR
SERPINF1	other	0.00161	BCL2A1,NFKB1,SOD2
POU2F1	transcription regulator	0.00165	ACSL1,NFKB1,PTGES,TNFAIP3
IL1R1	transmembrane receptor	0.00169	CCL3L3,ORM1,TRAF1
TSH	complex	0.00169	GCH1,IL1RN,SOD2
PML	transcription regulator	0.0017	DNAJB9,FAS,MAFF,TNFAIP3
SPI1	transcription regulator	0.00174	ADGRE1,GPR84,IL1RN,IRAK3,VAV1
IL36G	cytokine	0.00177	CCL20,CD83
CR2	transmembrane receptor	0.00177	CFLAR,FAS
DDIT3	transcription regulator	0.00178	CFLAR,IRAK2,XBP1
JUNB	transcription regulator	0.00181	CCL3L3,CD82,CFLAR,XBP1
Pkc(s)	group	0.00186	FAS,HIF1A,KCNJ2,NFKB1,XBP1
SP3	transcription regulator	0.0019	ACSL1,CCL20,FAS,SLC39A8,SOD2
INS	other	0.00198	AQP9,FAS,HIF1A,XBP1
RAF1	kinase	0.00198	CCL19,FAS,HIF1A,NFKB1,TRAF1
TNFRSF13B	transmembrane receptor	0.00201	CFLAR,FAS
ATM	kinase	0.00227	CFLAR,FAS,TNFAIP3
IL11RA	transmembrane receptor	0.00227	CCL20,CCL3L3
CCR6	g-protein coupled receptor	0.00227	CCL20,CCL3L3
MMP1	peptidase	0.00227	HIF1A,PTGES
TREM2	transmembrane receptor	0.00227	CCL3L3,TNFAIP3
MAP2K1/2	group	0.00248	CCL3L3,MIR155HG,NFKB1
Pkg	group	0.00255	PTGES,SOD2
IL7	cytokine	0.00261	CFLAR,FAS,PIM2,XBP1
CD3E	transmembrane receptor	0.00271	FAS,MAP3K8,NFKB1
NR4A2	ligand-dependent nuclear receptor	0.00283	CCL20,CFLAR,SLC39A8
MSR1	transmembrane receptor	0.00284	ACOD1,NFKB1
TRPM2	ion channel	0.00284	HIF1A,SOD2
Il3	cytokine	0.00295	ADGRE1,FAS,PIM2
Tnf (family)	group	0.00305	CFLAR,HIF1A,TNFAIP3,TRAF1
KCNE3	ion channel	0.00307	KCNJ2,PLK3,TNFAIP6
Cbp/p300	group	0.00315	BCL2A1,NCR3LG1
WLS	other	0.00315	CCL20,IL36G
PIK3R1	kinase	0.00333	GCH1,HIF1A,SOD2
JINK1/2	group	0.00347	FAS,PTGES
IL36B	cytokine	0.00347	CCL20,CD83
BTRC	enzyme	0.00347	BCL2A1,TRAF1
IRAK4	kinase	0.00375	CCL20,MAP3K8,TNFAIP3
MAPK9	kinase	0.00379	HIF1A,PTGES,SOD2,TNFAIP3
RIPK1	kinase	0.00381	CFLAR,NFKB1
mir-21	microrna	0.00389	CCL19,CCL3L3,IL36G,SOD2,TRAF1
INSR	kinase	0.00403	ACSL1,BCL2A1,CD83,GCH1,NDUFV2,NFKB2
Ikb	group	0.00416	NFKB1,TNFAIP3
TNFRSF4	transmembrane receptor	0.00416	BCL2A1,CCL20
MST1	growth factor	0.00416	FAS,IL1RN
CASP8	peptidase	0.00416	CFLAR,FAS
NFIL3	transcription regulator	0.00416	BATF3,FAS
CARD11	kinase	0.00416	CCL3L3,NFKB1
Ggt	group	0.0042	SLC7A5
Ryr	group	0.0042	KCNJ2
Plc beta	group	0.0042	NFKB1
PI4K2A	kinase	0.0042	HIF1A
DEPDC1	transcription regulator	0.0042	TNFAIP3
IVNS1ABP	other	0.0042	SOD2
CITED4	transcription regulator	0.0042	HIF1A
TNIP2	other	0.0042	MAP3K8
MED7	transcription regulator	0.0042	TNFAIP3
mir-622	microrna	0.0042	HIF1A
miR-512-3p (miRNAs w/seed AGUGCUG)	mature microrna	0.0042	CFLAR
MAOB	enzyme	0.0042	IL4I1
COL4A2	other	0.0042	FAS
PPM1L	phosphatase	0.0042	XBP1
MT-ND2	enzyme	0.0042	HIF1A
MED21	transcription regulator	0.0042	TNFAIP3
MAP4	other	0.0042	HIF1A
TP63	transcription regulator	0.00425	CD82,FAS,MAFF,MIR155HG,PI3,VILL
CD38	enzyme	0.00426	SLC39A8,SLC7A5,UPB1,XBP1
TRPV4	ion channel	0.00453	CCL3L3,FAS
MIF	cytokine	0.00466	ADGRE1,CCL3L3,HIF1A
RUNX1	transcription regulator	0.00476	ALCAM,FAS,FSCN1,PIM2
PTGS2	enzyme	0.00476	CCL3L3,NBN,TNFAIP6,TRAF1
PI3K (family)	group	0.00483	CFLAR,HIF1A,WTAP
ITK	kinase	0.00483	FAS,HIF1A,SLAMF7
SAA1	transporter	0.00491	CCL3L3,IL1RN
IRF7	transcription regulator	0.00497	CCL19,IL4I1,MAP3K8,TRAF1
N-cor	group	0.00499	ACSL1,MCTP1,RNF144B
TBK1	kinase	0.00499	ACOD1,CCL3L3,NFKB1
MTPN	transcription regulator	0.00499	BCL2A1,FAS,NFKB1
STK11	kinase	0.00508	ALCAM,HIF1A,NFKB2,TNFAIP3
TAC1	other	0.00517	HIF1A,IL1RN,NFKB1
CFTR	ion channel	0.00517	FAS,NFKB1,TNFAIP3
STAT5B	transcription regulator	0.00519	CCL3L3,CFLAR,FAS,TRAF1
AHI1	other	0.0053	IL1RN,IL4I1
ADAMTS12	peptidase	0.0053	ACOD1,CLEC4E
LEPR	transmembrane receptor	0.00542	ADGRE1,CCL3L3,IL1RN,NBN
miR-146a-5p (and other miRNAs w/seed GAGAACU)	mature microrna	0.00552	IL36G,IRAK2,PTAFR
FADD	other	0.00552	FAS,NFKB1,TNFAIP3
CSF3	cytokine	0.00565	ADGRE1,CCL3L3,IL1RN,TNFAIP3
IRF3	transcription regulator	0.00565	CCL19,CCL3L3,CLIC4,TNFAIP3
JAK	group	0.00571	CD83,HIF1A
PTPRC	phosphatase	0.00571	BCL2A1,CCL3L3
CDK5	kinase	0.00571	TNFAIP3,XBP1
CSF1	cytokine	0.00576	FAS,NFKB2,TNFAIP3,XBP1
MAPK14	kinase	0.006	CD83,FAS,PTGES,SOD2
MYOC	other	0.00608	FSCN1,KCNJ2,NBN
EHF	transcription regulator	0.00608	CCL20,CCL4L1/CCL4L2,IL1RN
MAP2K1	kinase	0.00613	BCL2A1,CCL3L3,CFLAR,HIF1A
HMGN1	transcription regulator	0.00614	IL4I1,XBP1
PRKD1	kinase	0.00614	CFLAR,TNFAIP3
TAB1	enzyme	0.00614	CCL20,GCH1
STAT5A	transcription regulator	0.00648	BCL2A1,CCL3L3,CFLAR,FAS,TRAF1
ELF3	transcription regulator	0.00657	CCL20,NFKB1
AREG	growth factor	0.00657	CCL20,TNFAIP6
BAK1	other	0.00657	DNAJB9,XBP1
S100A6	transporter	0.00657	CCL20,TNFAIP3
IGF1	growth factor	0.00676	BCL2A1,CCL3L3,CFLAR,HIF1A,WTAP,XBP1
OSM	cytokine	0.00694	AQP9,CCL20,HIF1A,PDLIM5,PI3,PTGES,ZHX2
INPP5D	phosphatase	0.00702	FAS,IRAK3
PTX3	other	0.00702	CCL3L3,NFKB1
POR	enzyme	0.00703	ACSL1,BATF3,HIF1A,INSIG1
FOXP3	transcription regulator	0.00729	NFKB1,PIM2,TNFAIP3
SP1	transcription regulator	0.00744	ACSL1,CCL20,FAS,HIF1A,SLC39A8,SOD2,TNFAIP3
IL4R	transmembrane receptor	0.00749	ACSL1,FAS
GAB2	other	0.00796	CCL3L3,HIF1A
ROCK2	kinase	0.00796	FAS,PI3
CORT	other	0.00796	CCL19,CCL3L3
GNA15	enzyme	0.00817	CCL20,NFKB1,SOD2
EP300	transcription regulator	0.00822	ADORA2A,CFLAR,MAP3K8,SOD2,TNFAIP3,TRAF1
SFTPA2	other	0.00837	XBP1
Mre11	group	0.00837	NBN
sPla2	group	0.00837	PTGES
Smr3b/Vcsa2	other	0.00837	HIF1A
ZFP91	transcription regulator	0.00837	CCL19
ZNF385B	other	0.00837	FAS
ASH1L	transcription regulator	0.00837	TNFAIP3
STAT3/5	group	0.00837	PIM2
Par	group	0.00837	CCL20
KIR	group	0.00837	CFLAR
ZNF224	other	0.00837	TNFAIP3
PLA2G2F	enzyme	0.00837	PTGES
mir-338	microrna	0.00837	HIF1A
miR-483-5p (miRNAs w/seed AGACGGG)	mature microrna	0.00837	ALCAM
mir-379	microrna	0.00837	HIF1A
GNAT1	enzyme	0.00837	NFKB1
PBK	kinase	0.00837	NFKB1
CALM1 (includes others)	other	0.00837	TNFAIP3
NOXO1	other	0.00837	SOD2
ZNF197	transcription regulator	0.00837	HIF1A
MUC16	other	0.00837	CFLAR
IL22RA1	transmembrane receptor	0.00837	CCL20
PLK3	kinase	0.00837	FAS
JUN	transcription regulator	0.00841	BCL2A1,CFLAR,FAS,PTGES,SERPINB9,SOD2
MTTP	transporter	0.00845	CCL3L3,XBP1
SELPLG	other	0.00845	BCL2A1,SERPINB9
CYP27B1	enzyme	0.00845	CCL20,CCL3L3
PPARA	ligand-dependent nuclear receptor	0.00879	ACSL1,AQP9,HIF1A,IL1RN,INSIG1,NFKB1
TGFB2	growth factor	0.00888	CFLAR,FAS,PTAFR
IL27RA	transmembrane receptor	0.00896	EBI3,FAS
PARK2	enzyme	0.00896	NDUFV2,XBP1
AR	ligand-dependent nuclear receptor	0.00898	CCL3L3,CFLAR,DNAJB9,KCNJ2,SLC39A8,XBP1
INSIG1	other	0.00912	CLEC4D,CLEC4E,PTGES
RAC1	enzyme	0.00936	FAS,HIF1A,SOD2
RPS6KB1	kinase	0.00948	CFLAR,HIF1A
GTF2B	transcription regulator	0.00948	BCL2A1,TNFAIP3
TNFRSF9	transmembrane receptor	0.00948	BCL2A1,FAS
HNF4A	transcription regulator	0.00954	ACOD1,ACSL1,AK2,AQP9,BAZ1A,CCL16,DNAJB9,FAS,HIF1A,IVNS1ABP,MTF1,ORM1,ORM2,PDE4DIP,TNFAIP6,WTAP
LIF	cytokine	0.00959	CCL3L3,HIF1A,SOD2,XBP1
APP	other	0.00991	CCL20,CCL3L3,CD82,CFLAR,IL4I1,MAFF,NFKB1,RNF144B,SOD2
IGHM	transmembrane receptor	0.01	FAS,SLAMF7
AGT	growth factor	0.0104	ADGRE1,CCL3L3,GCH1,HIF1A,NFKB2,SOD2
GNB2	enzyme	0.0105	CCL3L3,CD83
S100A4	other	0.0105	CCL19,CLIC4
CCR5	g-protein coupled receptor	0.0105	CCL3L3,FAS
BTK	kinase	0.0106	BCL2A1,IL4I1,NFKB2
AMPK	complex	0.0109	FSCN1,HIF1A,IL1RN
IL23	complex	0.0111	CCL20,IL4I1
IL24	cytokine	0.0111	FAS,XBP1
ANGPT1	growth factor	0.0117	ALCAM,NFKB1
JAG2	growth factor	0.0117	CCL20,IL1RN
Tlr	group	0.012	CD83,IRAK3,TNFAIP3
Hsp70	group	0.0123	CD83,HIF1A
A2M	transporter	0.0123	NFKB1,XBP1
PPARG	ligand-dependent nuclear receptor	0.0123	ACSL1,IL36G,INSIG1,MCTP1,PTGES,RNF144B
Stat5b dimer	complex	0.0125	BCL2A1
WHSC1L1	enzyme	0.0125	PIM2
TMBIM1	other	0.0125	FAS
SPON2	other	0.0125	NFKB1
EDEM1	enzyme	0.0125	XBP1
DERL1	other	0.0125	XBP1
NAA30	enzyme	0.0125	FAS
Fetal Hemoglobin	complex	0.0125	HIF1A
NCF2	enzyme	0.0125	SOD2
VAMP7	transporter	0.0125	CD82
TAOK2	kinase	0.0125	SOD2
CLCN3	ion channel	0.0125	NFKB1
EAF2	transcription regulator	0.0125	HIF1A
miR-370-3p (and other miRNAs w/seed CCUGCUG)	mature microrna	0.0125	MAP3K8
CARD8	other	0.0125	BCL2A1
LAMA4	enzyme	0.0125	HIF1A
RAD50	enzyme	0.0125	NBN
USP4	peptidase	0.0125	ADORA2A
CHCHD4	enzyme	0.0125	HIF1A
TRAF7	enzyme	0.0125	CFLAR
GNG2	enzyme	0.0125	NFKB1
CASP8AP2	transcription regulator	0.0125	CFLAR
SRSF5	other	0.0125	AZIN1
NOLC1	transcription regulator	0.0125	ORM1
TP73	transcription regulator	0.0126	CD83,DRAM1,FAS,PTGES,RNF144B
SMAD4	transcription regulator	0.0127	CCL20,FSCN1,IRAK3,TNFAIP6
JAK1	kinase	0.0128	CCL3L3,HIF1A
mir-145	microrna	0.0128	FSCN1,SOD2
CBL	transcription regulator	0.0128	CFLAR,VAV1
IRF6	transcription regulator	0.0128	PTGES,SOD2
PPARGC1A	transcription regulator	0.0133	IL1RN,INSIG1,NDUFV2,SOD2
HOXC6	transcription regulator	0.0135	NFKB2,PDE4DIP
Insulin	group	0.0136	ACSL1,AQP9,CFLAR,HIF1A,XBP1
Alpha catenin	group	0.0138	IL36G,TNFAIP3,TNFAIP6
NPC1	transporter	0.0141	CCL3L3,XBP1
RXRB	ligand-dependent nuclear receptor	0.0141	ACSL1,CCL20
CRP	other	0.0141	CCL3L3,IL1RN
SUZ12	enzyme	0.0144	INSIG1,IVNS1ABP,SLC7A5
LTA	cytokine	0.0147	CCL19,CCL20
RAC2	enzyme	0.0147	CCL3L3,NFKB1
NOTCH1	transcription regulator	0.015	CD82,CFLAR,NDUFV2,NFKB1
Ras	group	0.0151	NFKB1,PTGES,SOD2
ERN1	kinase	0.0151	DNAJB9,FAS,XBP1
IGF1R	transmembrane receptor	0.0152	ACSL1,HIF1A,IVNS1ABP,NDUFV2
APOE	transporter	0.0152	ADGRE1,CCL3L3,IL1RN,SOD2
FOXO4	transcription regulator	0.0153	HIF1A,SOD2
mir-223	microrna	0.0154	ALCAM,CLEC4E,IL1RN
VHL	transcription regulator	0.0161	HIF1A,SOD2,TRAF1
ERK	group	0.0161	CFLAR,FAS,MAFF,PTGES
KLF4	transcription regulator	0.0164	ACOD1,ADGRE1,ALCAM,SOD2
EGF	growth factor	0.0165	ALCAM,CCL20,CFLAR,HIF1A,LIMK2,PTGES
Pld	group	0.0167	HIF1A
NPSR1	g-protein coupled receptor	0.0167	NFKB1
ATF6B	transcription regulator	0.0167	XBP1
USE1	other	0.0167	XBP1
NFX1	transcription regulator	0.0167	NFKB1
NOX5	ion channel	0.0167	PTGES
SULT2B1	enzyme	0.0167	FAS
RRM2	enzyme	0.0167	HIF1A
TTR	transporter	0.0167	XBP1
UFD1L	peptidase	0.0167	NFKB2
PGRMC1	transmembrane receptor	0.0167	BCL2A1
miR-127-3p (miRNAs w/seed CGGAUCC)	mature microrna	0.0167	XBP1
2009-09-01	enzyme	0.0167	HIF1A
ORM1	other	0.0167	IL1RN
PHLDA1	other	0.0167	FAS
GCLC	enzyme	0.0167	SLC39A8
NPLOC4	other	0.0167	NFKB2
ABCC9	ion channel	0.0167	HIF1A
LAMP2	enzyme	0.0167	HIF1A
CCL22	cytokine	0.0167	CCL3L3
TMSB10/TMSB4X	other	0.0167	FAS
IRAK1BP1	other	0.0167	NFKB1
ACOD1	enzyme	0.0167	TNFAIP3
IRF8	transcription regulator	0.0171	ADGRE1,CD83,FAS
NRF1	transcription regulator	0.0173	CCL20,IL1RN
MITF	transcription regulator	0.0176	ACSL1,ALCAM,HIF1A,IVNS1ABP
IKBKE	kinase	0.018	ACOD1,CCL3L3
ZFP36	transcription regulator	0.018	CCL3L3,HIF1A
WISP2	growth factor	0.018	HIF1A,XBP1
IFN Beta	group	0.0189	CD83,IL1RN,INSIG1
KDM5B	transcription regulator	0.0193	INSIG1,IVNS1ABP,XBP1
MGEA5	enzyme	0.0193	CCL20,CCL3L3,FAS,FSCN1,SERPINB9
CAT	enzyme	0.0194	BCL2A1,HIF1A
miR-133a-3p (and other miRNAs w/seed UUGGUCC)	mature microrna	0.0194	AK2,FSCN1
Gm-csf	group	0.0202	CD83,FAS
EGLN1	enzyme	0.0202	CCL20,HIF1A
miR-145-5p (and other miRNAs w/seed UCCAGUU)	mature microrna	0.0202	FSCN1,SOD2
MAPKAPK2	kinase	0.0202	CCL3L3,ZC3H12C
BAX	transporter	0.0202	DNAJB9,XBP1
NFKBIB	transcription regulator	0.0202	BCL2A1,CFLAR
Lh	complex	0.0204	CFLAR,SOD2,TNFAIP3,TNFAIP6
ADIPOQ	other	0.0204	ACSL1,CCL20,SOD2
p38 Sapk	group	0.0208	CD83
P4HTM	enzyme	0.0208	HIF1A
SPIC	transcription regulator	0.0208	NFKB1
CREB3L4	transcription regulator	0.0208	AQP9
HYAL1	enzyme	0.0208	FAS
RSF1	transcription regulator	0.0208	CFLAR
Igf	group	0.0208	HIF1A
TH1 Cytokine	group	0.0208	HIF1A
SEMA3F	other	0.0208	HIF1A
ERN2	kinase	0.0208	XBP1
CUL4A	other	0.0208	SOD2
TYMS	enzyme	0.0208	FAS
miR-346 (and other miRNAs w/seed GUCUGCC)	mature microrna	0.0208	CFLAR
APOH	transporter	0.0208	NFKB1
ITIH2	other	0.0208	TNFAIP6
MAPKAPK5	kinase	0.0208	TNFAIP3
WFS1	enzyme	0.0208	XBP1
TXNRD1	enzyme	0.0208	FAS
ERRFI1	other	0.0208	NFKB1
PDK1	kinase	0.0208	HIF1A
PINK1	kinase	0.0208	HIF1A
LILRB3	transmembrane receptor	0.0208	CCL3L3
CASP2	peptidase	0.0208	NFKB1
KRIT1	other	0.0208	SOD2
WRN	enzyme	0.0208	HIF1A
PDK4	kinase	0.0208	HIF1A
Meis1	transcription regulator	0.0208	HIF1A
STK17B	kinase	0.0208	CFLAR
SCAP	other	0.0209	ACSL1,INSIG1
YY1	transcription regulator	0.0209	ALCAM,FAS,ORM1,VAV1
KLF5	transcription regulator	0.0216	HIF1A,PTGES
RNA polymerase II	complex	0.0232	CD82,CD83,IL1RN,SOD2
BCL2L1	other	0.0232	CFLAR,FAS
IL12B	cytokine	0.0232	MAP3K8,PIK3AP1
PRKCB	kinase	0.0232	CD83,SOD2
FSH	complex	0.0234	CFLAR,DNAJB9,IL1RN,TNFAIP3,TNFAIP6
RXRA	ligand-dependent nuclear receptor	0.0234	ACSL1,CCL20,HIF1A,INSIG1
NFATC2	transcription regulator	0.0241	CCL3L3,CFLAR,FAS
MAP3K8	kinase	0.0245	CCL20,FSCN1,IL4I1
SCD	enzyme	0.0247	CCL3L3,XBP1
IL6ST	transmembrane receptor	0.0247	ORM1,PIM2
FKBP8	other	0.0249	HIF1A
PPP1R14B	phosphatase	0.0249	HIF1A
RDH8	enzyme	0.0249	CCL3L3
AKAP12	transporter	0.0249	HIF1A
GRK5	kinase	0.0249	NFKB1
PROK2	other	0.0249	HIF1A
MB	transporter	0.0249	HIF1A
ATP2B2	transporter	0.0249	XBP1
GNAI3	enzyme	0.0249	CCL3L3
PPM1B	phosphatase	0.0249	CCL3L3
TAB2	other	0.0249	CD82
GRM5	g-protein coupled receptor	0.0249	SOD2
EFNB1	other	0.0249	CFLAR
COL4A1	other	0.0249	HIF1A
TP53BP2	other	0.0249	FAS
KLRB1	transmembrane receptor	0.0249	CCL3L3
HLA-B	transmembrane receptor	0.0249	XBP1
SULT1E1	enzyme	0.0249	TNFAIP6
RICTOR	other	0.0249	ATP6AP1,CFLAR,HIF1A,NDUFV2
Histone h3	group	0.0251	CFLAR,PTGES,SOD2,TNFAIP3,XBP1
IFNB1	cytokine	0.0262	ACOD1,CD83,CLEC4E,EBI3
RORC	ligand-dependent nuclear receptor	0.0262	CCL20,HIF1A,IL4I1
NR4A3	ligand-dependent nuclear receptor	0.0263	HIF1A,SLC39A8
F2R	g-protein coupled receptor	0.0263	ECE1,TNFAIP3
EZH2	transcription regulator	0.0265	CD82,PIM2,PTGES,WTAP
CREB1	transcription regulator	0.0265	ADORA2A,EBI3,MCTP1,MFSD2A,RASGEF1B,SOD2
HTT	transcription regulator	0.028	ADORA2A,AZIN1,HIF1A,KCNJ2,MTF1,SOD2,XBP1
MDM2	transcription regulator	0.0288	HIF1A,IL1RN
Mmp	group	0.029	FAS
TRPV2	ion channel	0.029	FAS
SLC25A4	transporter	0.029	SOD2
USP2	peptidase	0.029	CFLAR
C6	other	0.029	CCL3L3
KHDRBS1	transcription regulator	0.029	ECE1
MARCO	transmembrane receptor	0.029	NFKB1
PEBP1	other	0.029	CFLAR
CAMK2G	kinase	0.029	NFKB1
PIK3R3	kinase	0.029	HIF1A
MVP	other	0.029	CD83
AGO2	translation regulator	0.029	HIF1A
TSPO	transmembrane receptor	0.029	SOD2
RBCK1	transcription regulator	0.029	TNFAIP3
ANPEP	peptidase	0.029	IL1RN
MRC1	transmembrane receptor	0.029	ACOD1
RFWD2	enzyme	0.029	FAS
Klrk1	other	0.029	CCL3L3
FOXN3	transcription regulator	0.029	PIM2
TNFRSF10B	transmembrane receptor	0.029	CFLAR
S100A9	other	0.0299	FAS,PLK3,PTGES
NEUROG1	transcription regulator	0.0305	CD82,SLC43A3
TBX5	transcription regulator	0.0314	CCL20,KCNJ2
MAP3K7	kinase	0.0314	CCL20,GCH1
TBP	transcription regulator	0.0323	BCL2A1,TNFAIP3
IgG	complex	0.0328	IL1RN,SLAMF7,TNFAIP3
Pki	group	0.0331	ORM1
L-type Calcium Channel	complex	0.0331	KCNJ2
ISGF3	complex	0.0331	HIF1A
GPR84	g-protein coupled receptor	0.0331	CCL3L3
MFN2	enzyme	0.0331	XBP1
Tlr13	other	0.0331	NFKB1
DEPTOR	other	0.0331	CCL20
IL26	cytokine	0.0331	CCL20
tryptase	group	0.0331	TNFAIP3
CD244	transmembrane receptor	0.0331	CCL3L3
L1CAM	other	0.0331	NBN
TOP1	enzyme	0.0331	HIF1A
U1 snRNP	complex	0.0331	SLAMF7
B4GALT1	enzyme	0.0331	CCL3L3
CAV3	enzyme	0.0331	KCNJ2
PRKCG	kinase	0.0331	ADORA2A
IL1R2	transmembrane receptor	0.0331	CCL20
MMP8	peptidase	0.0331	CCL3L3
ATXN3	peptidase	0.0331	SOD2
HSPA8	enzyme	0.0331	HIF1A
GSK3A	kinase	0.0331	CFLAR
DIABLO	other	0.0331	CFLAR
ULBP1	transmembrane receptor	0.0331	CD83
GATA2	transcription regulator	0.0336	AQP9,CCL3L3,CLEC4E,MCTP1
ATF3	transcription regulator	0.0341	CD82,NFKB2
SREBF2	transcription regulator	0.035	ACSL1,INSIG1
ID2	transcription regulator	0.0354	CD83,HIF1A,TRAF1
SMARCA4	transcription regulator	0.0355	BCL2A1,FAS,KCNJ2,MAFF,NFKB2,SLC43A3
Creb	group	0.0358	CFLAR,FAS,FSCN1,ORM1
AGER	transmembrane receptor	0.0359	CCL3L3,FAS
GCG	other	0.0359	PLK3,TNFAIP6
CXCL8	cytokine	0.0368	CFLAR,FAS
CCL5	cytokine	0.0368	ALCAM,CCL3L3
APC/APC2	group	0.0371	TRAF1
OLFM4	other	0.0371	CCL3L3
STK17A	kinase	0.0371	SOD2
EGLN2	enzyme	0.0371	HIF1A
SARM1	transmembrane receptor	0.0371	CCL3L3
BCKDK	kinase	0.0371	SOD2
immune complex	complex	0.0371	IL1RN
TOLLIP	other	0.0371	NFKB1
mir-194	microrna	0.0371	SLC7A5
CTSZ	peptidase	0.0371	CD83
ATG16L1	enzyme	0.0371	SOD2
Ccl6	cytokine	0.0371	CCL3L3
PTGES3	enzyme	0.0371	HIF1A
MAPKAP1	other	0.0371	HIF1A
GRM1	g-protein coupled receptor	0.0371	HIF1A
PTMA	other	0.0371	CCL3L3
CD48	other	0.0371	SERPINB9
LAT2	other	0.0371	CCL3L3
SDC1	enzyme	0.0371	CFLAR
SIAH1	enzyme	0.0371	HIF1A
STMN1	other	0.0371	CFLAR
PDX1	transcription regulator	0.0375	GCH1,INSIG1,NFKB1
SMO	g-protein coupled receptor	0.0378	ALCAM,FAS
FLT1	kinase	0.0378	CLIC4,TNIP1
NKX2-1	transcription regulator	0.0386	BCL2A1,MTF1,SERPINB9
PLG	peptidase	0.0387	CLIC4,VAV1
ID3	transcription regulator	0.0391	CD83,HIF1A,TRAF1
IFI16	transcription regulator	0.0397	CCL20,IL1RN
NQO2	enzyme	0.0412	CFLAR
METRNL	other	0.0412	ACSL1
EIF4G2	translation regulator	0.0412	HIF1A
JMJD6	transmembrane receptor	0.0412	PIM2
ADCY7	enzyme	0.0412	IRAK2
DYRK1B	kinase	0.0412	SOD2
HLA-G	other	0.0412	FAS
SELE	transmembrane receptor	0.0412	CCL3L3
LUM	other	0.0412	FAS
NCR1	transmembrane receptor	0.0412	CCL3L3
TNNI3	transporter	0.0412	CCL3L3
RPS6KA3	kinase	0.0412	FSCN1
HLF	transcription regulator	0.0412	HIF1A
CYBA	enzyme	0.0412	SOD2
HDAC3	transcription regulator	0.0426	CD82,NCR3LG1
IFN alpha/beta	group	0.0436	CD83,SERPINB9
Adaptor protein 1	complex	0.0452	SOD2
TLR2/3/4/9	group	0.0452	CD83
ABCA4	transporter	0.0452	CCL3L3
OSCAR	other	0.0452	CD83
Fcor	enzyme	0.0452	SOD2
LECT2	other	0.0452	CCL3L3
HSP90AA1	enzyme	0.0452	CFLAR
UBD	other	0.0452	ACSL1
mir-515	microrna	0.0452	HIF1A
mir-148	microrna	0.0452	ALCAM
CD70	cytokine	0.0452	FAS
XRCC5	enzyme	0.0452	NFKB1
MMP7	peptidase	0.0452	FAS
PARP2	enzyme	0.0452	FAS
CHRNA3	transmembrane receptor	0.0452	NFKB1
HSPA1A/HSPA1B	enzyme	0.0452	XBP1
Ifnz (includes others)	cytokine	0.0452	CD83
AHR	ligand-dependent nuclear receptor	0.0481	DMXL2,FAS,HIF1A,SOD2
FGF19	growth factor	0.0486	ACSL1,IL1RN
SPIB	transcription regulator	0.0486	NFKB1,XBP1
BPIFA1	other	0.0492	CCL20
FCMR	other	0.0492	NFKB2
TRAF5	transporter	0.0492	FAS
miR-9-5p (and other miRNAs w/seed CUUUGGU)	mature microrna	0.0492	NFKB1
CD74	transmembrane receptor	0.0492	HIF1A
TIMP3	other	0.0492	FAS
HSF4	transcription regulator	0.0492	HIF1A
VCP	enzyme	0.0492	NFKB2
EDNRB	g-protein coupled receptor	0.0492	HIF1A
TFF3	other	0.0492	HIF1A
IL16	cytokine	0.0492	CCL3L3
MEIS1	transcription regulator	0.0492	CCL3L3
SIRPA	phosphatase	0.0492	CCL3L3
ATF2	transcription regulator	0.0497	BCL2A1,SOD2
PTEN	phosphatase	0.113	ACSL1,FAS,HIF1A,NFKB1

## Sheet: ETN inhibited TNF blood respons
Upstream Regulator	Exp Log Ratio	Molecule Type	Predicted Activation State	Activation z-score	p-value of overlap	Target molecules in dataset	Mechanistic Network
TNF	-2.434	cytokine	Inhibited	-7.711	1.67e-44	ABTB2,ACOD1,ACSL1,ADORA2A,ALOX5AP,AQP9,BCL2A1,BTG3,CARD16,CCL20,CCL3,CCL3L3,CD40,CD55,CD82,CD83,CHI3L1,CLEC4E,CLIC4,CXCL1,CXCL2,CXCL3,EBI3,EDN1,FSCN1,G0S2,GBP3,GCH1,GPR84,GPX1,HIF1A,ICAM1,IER3,IL18,IL1A,IL1B,IL1RN,IL4I1,IRAK2,IRAK3,KRT23,KYNU,LAMB3,LAMP3,MAFF,MAP3K8,MFSD2A,NFKB1,NFKB2,NFKBIA,NFKBIE,NINJ1,NLRP3,ORM1,PDE4B,PLAU,PLK3,PPP1R15A,PTX3,RELA,RIPK2,SEC22B,SERPINB1,SLC1A3,SLPI,SOCS3,SOD2,TN…	94 (14)
NFkB (complex)		complex	Inhibited	-6.159	1.11e-34	BCL2A1,CCL20,CCL3,CCL3L3,CD40,CD82,CD83,CITED4,CLEC4E,CXCL1,CXCL2,CXCL3,EDN1,G0S2,GCH1,HDGF,HIF1A,ICAM1,IER3,IL18,IL1A,IL1B,IL1RN,KYNU,MAP3K8,NFKB1,NFKB2,NFKBIA,NFKBIE,PLAU,PLK3,PTX3,RELA,SLC7A5,SLPI,SOCS3,SOD2,TNF,TNFAIP3,TNFAIP6,TNFRSF4,TNIP1,TRAF1,TRIB3,WTAP,ZC3H12A	88 (13)
IL1B	-2.712	cytokine	Inhibited	-5.672	2.04e-34	ACOD1,BCL2A1,CCL20,CCL3,CCRL2,CD40,CD55,CD82,CD83,CHI3L1,CXCL1,CXCL2,CXCL3,DDIT4,EBI3,EDN1,G0S2,GBP3,GCH1,HIF1A,ICAM1,IER3,IL18,IL1A,IL1B,IL1RN,IL4I1,IRAK2,IRAK3,LAMB3,MAP3K8,NFKB1,NFKB2,NFKBIA,ORM1,PDE4B,PLAU,PLK3,PTX3,RELA,RIPK2,SLC1A3,SOCS3,SOD2,TCFL5,TNF,TNFAIP3,TNFAIP6,TRAF1,VASP,VDR,ZC3H12A	89 (13)
NOD2		other	Inhibited	-4.094	9.23e-33	ACOD1,ACSL1,BCL2A1,CCL3,CD40,CLEC4E,CXCL2,CXCL3,GPR84,ICAM1,IER3,IL18,IL1A,IL1B,MAP3K8,NFKB2,NFKBIA,PDE4B,SOCS3,SOD2,TNF,TNFAIP3,TRAF1	88 (15)
IFNG		cytokine	Inhibited	-5.181	8.07e-31	ACOD1,ADORA2A,ALOX5AP,AQP9,BCL2A1,CARD17,CCL20,CCL23,CCL3,CCL3L3,CCRL2,CD40,CD55,CD83,CLEC4E,CLIC4,CXCL1,CXCL2,CXCL3,EBI3,EDN1,GBP3,GCH1,GNG2,HIF1A,ICAM1,IER3,IL18,IL1A,IL1B,IL1RN,IL4I1,IRAK2,KYNU,LAMP3,MAFF,MAP3K8,NFE2L3,NFKB1,NFKB2,NFKBIA,NLRP3,PLA2G7,PLAU,PSMA6,PTX3,RELA,RIPK2,SLC15A3,SLC1A3,SLC7A5,SLPI,SOCS3,SOD2,TNF,TNFAIP6,VDR	97 (15)
CSF2		cytokine	Inhibited	-4.621	1.13e-27	ALOX5AP,BCL2A1,CARD16,CCL3,CCL3L3,CD40,CD83,CXCL1,CXCL2,EDN1,GCH1,ICAM1,IER3,IL1A,IL1B,IL1RN,IRAK3,MFSD2A,NFKB1,NFKB2,NFKBIA,NLRP3,PDE4B,PLAU,PPP1R15A,PTGER2,RELA,RIPK2,SLAMF7,SOCS3,SOD2,TARP,TNF,TNFAIP3,TNFRSF4,VDR	94 (17)
FAS		transmembrane receptor		0.804	6e-27	BCL2A1,BTG3,CCL20,CCL3,CCL3L3,CCRL2,CD83,CDC42EP2,CXCL1,CXCL2,CXCL3,FSCN1,ICAM1,IER3,IL18,IL1A,IL1B,LAMP3,NFKBIA,NFKBIE,ORM1,P2RX4,PLAU,PPP1R15A,PTGER2,PTX3,RELA,S100A12,SLPI,SOD2,TNF,TNFAIP3,TNFAIP6	72 (13)
RELA	-1.092	transcription regulator	Inhibited	-5.09	1.11e-26	BCL2A1,CCL20,CCL3,CD40,CHI3L1,CXCL1,CXCL2,CXCL3,EDN1,FSCN1,GCH1,HIF1A,ICAM1,IER3,IL1A,IL1B,IL1RN,NFKB1,NFKB2,NFKBIA,NFKBIE,PDE4B,PLAU,PLK3,PTX3,RELA,SOD2,TNF,TNFAIP3,TNFRSF4,TNIP1,TRAF1,VASP	89 (15)
CD40LG		cytokine	Inhibited	-3.825	2.2e-26	BATF3,BCL2A1,BTG3,CCL20,CCL3,CD40,CD83,CXCL1,CXCL2,EBI3,FSCN1,G0S2,GCH1,HIF1A,ICAM1,IL1A,IL1B,LAMP3,MARCKS,NFKB1,NFKB2,NFKBIA,NFKBIE,NINJ1,PLAU,RELA,SAMSN1,SOD2,TNF,TNFAIP3,TNFAIP6,TNIP1,TRAF1	74 (14)
NFKB1	-1.289	transcription regulator	Inhibited	-2.626	4.42e-26	BCL2A1,CCL20,CCL3L3,CD40,CD82,CHI3L1,CXCL2,CXCL3,EBI3,FSCN1,ICAM1,IER3,IL18,IL1B,IL1RN,MAP3K8,NFKB1,NFKB2,NFKBIA,PLAU,PLK3,PTX3,RELA,SOD2,TNF,TNFAIP3,TNFRSF4,TRAF1	89 (14)
MYD88		other	Inhibited	-4.478	1.22e-24	ACOD1,ACSL1,CCL3L3,CCRL2,CD40,CD83,CLIC4,CXCL1,CXCL2,CXCL3,EBI3,HIF1A,ICAM1,IL18,IL1A,IL1B,IL1RN,MAFF,NFKB1,NFKB2,NFKBIA,PDE4B,RELA,SOCS3,TNF,TNFAIP3,ZC3H12A	94 (15)
TLR7		transmembrane receptor	Inhibited	-4.6	1.02e-23	BCL2A1,CCL20,CCL3,CD40,CD83,CXCL1,CXCL2,CXCL3,GNG2,GPR84,ICAM1,IER3,IL1B,IL4I1,NFKB1,NFKBIA,PLAU,PTX3,SOD2,TNF,TNFAIP3,ZC3H12A	78 (15)
NFKBIA	-1.287	transcription regulator	Inhibited	-3.53	1.74e-23	ACOD1,BCL2A1,CCL20,CCL3L3,CD40,CD82,CHI3L1,CITED4,CXCL1,CXCL2,CXCL3,FSCN1,GBP3,GCH1,HIF1A,ICAM1,IER3,IL1A,IL1B,IL1RN,NFKB1,NFKB2,NFKBIA,NFKBIE,NINJ1,PLAU,PTX3,SOCS3,SOD2,TNF,TNFAIP3,TRAF1	64 (14)
IL1A	-2.168	cytokine	Inhibited	-4.421	3.63e-23	ADORA2A,CCL20,CCL3,CD40,CD83,CXCL1,CXCL2,CXCL3,GCH1,ICAM1,IL18,IL1A,IL1B,IL1RN,NFKB1,NFKBIA,ORM1,PLAU,PTX3,RELA,S100A12,SOD2,TNF,TNFAIP3,ZC3H12A	69 (14)
IKBKB		kinase	Inhibited	-4.596	1.09e-22	ACOD1,CCL20,CCL3,CCL3L3,CXCL1,CXCL2,CXCL3,EDN1,FSCN1,GBP3,GCH1,HIF1A,ICAM1,IL1A,IL1B,IL1RN,NFKB1,NFKB2,NFKBIA,PLAU,PTX3,RELA,SOCS3,SOD2,TNF,TNFRSF4	64 (15)
TICAM1		other	Inhibited	-4.117	7.5e-21	ACOD1,ACSL1,CCL3L3,CCRL2,CD40,CXCL2,CXCL3,ICAM1,IL18,IL1A,IL1B,MAFF,NFKB1,NFKB2,NFKBIA,PDE4B,RIPK2,SOCS3,TNF,TNFAIP3	75 (14)
TNFSF11		cytokine	Inhibited	-4.003	2.22e-20	ACOD1,AQP9,BCL2A1,CCL3L3,CD40,CD83,CLEC4E,CXCL3,GCH1,ICAM1,IER3,IL1A,IL1B,IL1RN,MAFB,NFKB1,NFKB2,NFKBIA,PTGER2,SOCS3,SOD2,TNF,TNIP1,TRAF1	76 (19)
TREM1		transmembrane receptor		-1.237	3.5e-20	CCL20,CCL23,CCL3,CCRL2,CD83,CXCL1,CXCL2,CXCL3,EBI3,EDN1,ELOVL7,IL1B,LAMP3,MAFF,MAP3K8,NFKB2,NFKBIA,PLEKHF2,SLAMF7,SLC1A3,TARP,TNF	78 (11)
IL13		cytokine		-1.582	1.64e-19	ACSL1,ADORA2A,ALOX5AP,BCL2A1,CCL20,CCL23,CCL3,CCL3L3,CD40,CHI3L1,CLEC4E,CXCL1,CXCL2,CXCL3,FEZ1,G0S2,ICAM1,IL18,IL1B,IL1RN,IRAK3,PLAU,RIPK2,SAMSN1,SLPI,SOCS3,TNF	81 (18)
TLR3		transmembrane receptor	Inhibited	-4.221	2.8e-18	ACOD1,CCL20,CCL3,CCL3L3,CD40,CXCL2,CXCL3,EDN1,GBP3,GCH1,IER3,IL1A,IL1B,IL1RN,MAP3K8,NFE2L3,NFKB1,PTGER2,PTX3,SLPI,SOCS3,TNF	82 (14)
TGFB1		growth factor	Inhibited	-3.76	5.48e-18	ALOX5AP,AQP9,ATG7,CCL20,CCL3,CCL3L3,CCRL2,CD40,CD55,CD83,CHI3L1,CLIC4,CXCL1,CXCL2,CXCL3,DDIT4,DOCK4,EDN1,FNDC3B,FSCN1,GNG2,HDGF,HIF1A,ICAM1,IER3,IL18,IL1A,IL1B,IL1RN,IRAK2,IRAK3,LAMB3,NFKBIA,NLRP3,PLAU,PTGER2,PTX3,SERPINB1,SLC39A8,SLC7A5,SOCS3,SOD2,TNF,TNFAIP3,TNFAIP6,TRAF1,VASP,VDR	92 (16)
ECSIT		transcription regulator	Inhibited	-3.226	1.84e-17	CD83,IER3,IL1B,IL1RN,NFKB1,NFKB2,NFKBIA,NFKBIE,SOD2,TNFAIP3,TRAF1	60 (10)
CD40	-1.183	transmembrane receptor	Inhibited	-2.664	3.82e-17	BCL2A1,CCL3,CD40,CD83,ICAM1,IL18,IL1A,IL1B,IL1RN,IL4I1,NFKB1,NFKB2,NFKBIA,PTGER2,RELA,SAMSN1,SLAMF7,TNF,TNFAIP3,TRAF1	85 (19)
TLR4		transmembrane receptor	Inhibited	-4.696	3.88e-17	CCL20,CCL3,CCL3L3,CD40,CXCL2,CXCL3,EBI3,EDN1,ICAM1,IL18,IL1A,IL1B,IRAK3,NFKB1,NFKB2,NFKBIA,RELA,RIPK2,SOCS3,SOD2,TNF,TNFAIP3,TRAF1,ZC3H12A	73 (15)
NR3C1		ligand-dependent nuclear receptor		0.985	3.75e-16	ALOX5AP,CCL3L3,CD83,CXCL2,CXCL3,DDIT4,EDN1,GPX1,ICAM1,IER3,IL18,IL1A,IL1B,MFSD2A,NFKB1,NFKB2,NFKBIA,NLRP3,PDE4B,PPP1R15A,PSMA6,RELA,RIPK2,S100P,TNF,TNFAIP3,TNFAIP6,TRAF1,TRIB3,VDR	101 (16)
LDL		complex		-1.65	3.8e-16	BCL2A1,CCL20,CCL3,CD40,CXCL2,G0S2,GPX1,HIF1A,ICAM1,IL1A,IL1B,IL1RN,LAMB3,NFKB1,PLAU,SOCS3,SOD2,TNF,TNFAIP3,TNFAIP6	76 (14)
P38 MAPK		group	Inhibited	-4.189	6.37e-16	ATG7,BCL2A1,CCL3L3,CD40,CD55,CD82,CD83,CXCL3,EDN1,HIF1A,ICAM1,IER3,IL1A,IL1B,IL1RN,NFKB1,PLA2G7,PLAU,S100A12,SOCS3,TNF,TNIP1,VDR	72 (17)
IL10		cytokine	Activated	2.428	6.37e-16	ALOX5AP,BCL2A1,CCL20,CCL23,CCL3,CCL3L3,CD40,CD55,CD83,CXCL2,CXCL3,ICAM1,IL18,IL1A,IL1B,IL1RN,LAMP3,MAP3K8,PDE4B,PTX3,SLC1A3,SOCS3,TNF	90 (16)
TBK1		kinase	Inhibited	-2.434	6.38e-16	ACOD1,CCL3L3,CD40,CXCL2,CXCL3,EDN1,ICAM1,IL18,IL1A,IL1B,NFKB1,RELA,TNF,ZC3H12A	81 (16)
IL4		cytokine	Inhibited	-2.813	7.51e-16	ACSL1,ALOX5AP,CCL20,CCL23,CCL3,CCL3L3,CD40,CD55,CD83,CXCL1,CXCL2,CXCL3,GBP3,ICAM1,IER3,IL18,IL1A,IL1B,IL1RN,MAFB,NFKB1,NFKB2,NFKBIA,PDE4B,PLAU,PSMA6,SAMSN1,SLAMF7,SOCS3,TNF,TNFRSF4,VDR	79 (17)
IFNAR1		transmembrane receptor		-0.463	1.87e-15	ACOD1,CCL20,CCL3L3,CD40,CLEC4D,CLEC4E,CXCL2,CXCL3,IL18,IL1A,IL1B,SOCS3,SOD2,TNF,TNFAIP3	69 (16)
RIPK2	-1.761	kinase	Inhibited	-3.571	2.26e-15	ACOD1,ACSL1,CD40,CLEC4E,CXCL2,CXCL3,GPR84,ICAM1,NFKB2,PDE4B,SOD2,TNF,TRAF1	87 (13)
IL1		group	Inhibited	-4.364	2.41e-15	CCL20,CCL23,CCL3,CD40,CD55,CHI3L1,CXCL1,CXCL3,EDN1,HIF1A,ICAM1,IL1B,IL1RN,KYNU,ORM1,RELA,SOCS3,SOD2,TNF,TNFAIP3,TNFAIP6,TNFRSF4	73 (15)
TRADD		other	Inhibited	-3.148	2.76e-15	BCL2A1,CXCL1,CXCL2,CXCL3,ICAM1,NFKBIA,RIPK2,TNF,TNFAIP3,TRAF1	70 (13)
C5		cytokine	Inhibited	-2.819	4.83e-15	CCL3,CCL3L3,CD55,CXCL1,CXCL2,CXCL3,ICAM1,IL1A,IL1B,NFKB1,NFKBIA,PLK3,PPP1R15A,TNF,TNFAIP3	77 (14)
CHUK		kinase	Inhibited	-3.298	7.1e-15	ACOD1,CCL3L3,CXCL2,CXCL3,GBP3,GCH1,ICAM1,IL1A,IL1RN,NFKB2,NFKBIA,PLAU,PTX3,RELA,SOCS3,TNF,TNFAIP3,TNIP1	64 (14)
IFNLR1		transmembrane receptor			9.78e-15	CCL20,CCL3L3,CLEC4D,CLEC4E,CXCL2,CXCL3,IL1A,IL1B,SOD2,TNF,TNFAIP3	65 (11)
TLR9		transmembrane receptor	Inhibited	-4.021	1.28e-14	ACOD1,CCL3,CCL3L3,CD40,CD83,CXCL3,EBI3,EDN1,GCH1,IER3,IL18,IL1A,IL1B,IL4I1,PTGER2,RELA,SOCS3,TNF	87 (17)
CAMP		other	Inhibited	-2.161	2.33e-14	CCL20,CCL3,CD83,CXCL1,CXCL3,ICAM1,IL18,IL1A,IL1B,IL1RN,NFKB1,TNF,TNFAIP3	82 (19)
FOXL2		transcription regulator	Inhibited	-3.441	2.46e-14	BCL2A1,CCL20,CCL3,CCL3L3,CXCL2,CXCL3,ICAM1,IER3,MAFF,PPP1R15A,SOD2,TNFAIP3
TLR2		transmembrane receptor	Inhibited	-3.573	2.54e-14	CCL3L3,CD40,CXCL2,CXCL3,EBI3,GBP3,ICAM1,IL18,IL1B,IL1RN,IRAK3,NFKB1,RELA,SOCS3,TNF,VDR	66 (15)
MAP3K14		kinase	Inhibited	-2.547	3.64e-14	CXCL1,CXCL2,ICAM1,IL1A,NFKB1,NFKB2,NFKBIA,NFKBIE,RELA,TNF,TNFAIP3,TNFAIP6	64 (14)
OGG1		enzyme	Inhibited	-2.447	1.13e-13	CCL20,CCL3L3,CXCL2,IL1A,IL1B,TNF
IRAK3	-1.329	kinase		-0.547	1.2e-13	BCL2A1,CXCL2,CXCL3,GPR84,NFKBIA,SOD2,TNF,TNFAIP3	66 (17)
TREM2		transmembrane receptor		0.802	1.2e-13	CCL3L3,CD40,CXCL2,IL1A,IL1B,NFKBIA,TNF,TNFAIP3	77 (8)
IL1R1		transmembrane receptor		-1.688	1.77e-13	CCL3L3,CXCL1,CXCL2,CXCL3,ICAM1,IL18,IL1A,IL1B,ORM1,TNF,TRAF1	64 (13)
IKBKG		kinase	Inhibited	-2.131	1.95e-13	ACOD1,CXCL2,CXCL3,GBP3,GCH1,ICAM1,IL1A,IL1B,IL1RN,NFKB2,PTX3,SOCS3,TNF,TNFAIP3	67 (15)
TXN		enzyme		-0.562	2.18e-13	CD40,HIF1A,ICAM1,IL1A,IL1B,NFKB1,NFKBIA,RELA,SOD2,TNF	86 (19)
TNFRSF1A		transmembrane receptor	Inhibited	-3.41	3.06e-13	CCL20,CCL3L3,CD83,CXCL1,CXCL2,CXCL3,ICAM1,IL1A,IL1B,RELA,SOCS3,SOD2,TNF,TRAF1	62 (13)
ESR1		ligand-dependent nuclear receptor	Activated	2.499	7.56e-13	AQP9,CCL20,CD55,CD83,CDC42EP2,CXCL1,CXCL3,DDIT4,DOCK4,EDN1,HIF1A,ICAM1,IER3,IL1A,IL1B,IRAK2,MAP3K13,MAP3K8,MARCKS,NFE2L3,NFKB1,NFKB2,NFKBIA,NFKBIE,PLAU,PTX3,RELA,S100P,SLC39A8,SLC7A5,TNF,TNFAIP3,TNFAIP6,TNIP1,TRIB3,WTAP	90 (18)
IL17A		cytokine	Inhibited	-3.05	1.18e-12	BCL2A1,CCL20,CD40,CD83,CXCL1,CXCL2,CXCL3,ICAM1,IL1A,IL1B,IL1RN,PLAU,SOCS3,TNF,TNFAIP3,ZC3H12A	72 (14)
Tlr		group	Inhibited	-3.52	1.41e-12	CCL3,CD40,CD83,CXCL3,ICAM1,IL1B,IRAK3,NFKBIA,P2RX4,SOCS3,TNF,TNFAIP3,ZC3H12A	69 (19)
Tnf (family)		group	Inhibited	-3.126	1.62e-12	CCL23,CCL3,CD40,CXCL1,CXCL3,HIF1A,ICAM1,IL1A,IL1B,NFKBIA,SOCS3,TNFAIP3,TNFRSF4,TRAF1	71 (16)
TP53		transcription regulator	Inhibited	-2.064	1.87e-12	ATG7,BCL2A1,CCL3L3,CD82,CLIC4,CXCL1,DDIT4,DRAM1,EDN1,GPX1,HIF1A,ICAM1,IER3,IL1A,IL1B,IL4I1,MAFB,MAP1LC3A,MAP3K8,NFKB1,NFKB2,NFKBIA,NINJ1,ORM1,ORM2,P2RX4,PDE4B,PLAU,PPP1R15A,RELA,RNF144B,SLPI,SOD2,TNF,TRIB3,VDR,ZC3H12A	96 (23)
TNFSF12		cytokine	Inhibited	-3.386	2.01e-12	CCL3,CCL3L3,CLEC4D,CLEC4E,CXCL2,CXCL3,ICAM1,IL1B,NFKB2,NFKBIA,PTX3,TNF	68 (14)
APP		other	Inhibited	-3.696	2.08e-12	BASP1,CCL20,CCL3,CCL3L3,CD40,CD82,CXCL1,CXCL2,CXCL3,EDN1,GNG2,ICAM1,IL18,IL1A,IL1B,IL4I1,KYNU,LHFPL2,MAFB,MAFF,NFKB1,PDE4B,PLAU,RELA,RNF144B,SOCS3,SOD2,TNF,VASP	77 (16)
STAT3		transcription regulator	Inhibited	-2.869	2.33e-12	CCL20,CCL3L3,CCRL2,CD40,CD83,CHI3L1,CXCL2,CXCL3,DLEC1,FSCN1,GBP3,HIF1A,ICAM1,IL1B,IL1RN,NFKB1,PLAU,SERPINB1,SLC1A3,SOCS3,SOD2,TNF,VDR	74 (14)
GFI1		transcription regulator	Activated	3.259	2.62e-12	CD40,ICAM1,IL1A,IL1B,IRAK2,NFKB1,NFKB2,NFKBIA,RELA,RIPK2,TNF,VDR	89 (14)
F2		peptidase	Inhibited	-4.006	3.04e-12	CCL20,CD55,CITED4,CKAP4,CXCL1,CXCL3,EDN1,HIF1A,ICAM1,IER3,IL1B,NFKBIA,SOD2,TNF,TNFAIP3,TRAF1,VASP	90 (17)
IRAK4		kinase			4.44e-12	CCL20,CXCL2,CXCL3,EDN1,IL1B,MAP3K8,NFKBIA,PDE4B,TNF,TNFAIP3,ZC3H12A	71 (17)
DUSP1		phosphatase	Activated	2.877	5.6e-12	CCL20,CCL3L3,CD40,CXCL1,CXCL2,CXCL3,IER3,IL1A,IL1B,IL1RN,SOD2,TNF	64 (12)
MEOX2		transcription regulator	Activated	2.967	6.21e-12	CCL20,CXCL1,CXCL2,CXCL3,EDN1,ICAM1,PTX3,TNFAIP3,TRAF1	56 (7)
GNB1		enzyme			6.21e-12	CCL3L3,CD83,CXCL3,IER3,IL1B,MAFB,NFKB1,PDE4B,PLAU	61 (9)
ATG16L1		enzyme	Activated	2.449	9.36e-12	CXCL2,IL18,IL1A,IL1B,NFKBIA,SOD2	84 (19)
PGR		ligand-dependent nuclear receptor	Inhibited	-3.379	1.09e-11	ACOD1,ACSL1,AK4,CKAP4,EDN1,HIF1A,ICAM1,IER3,NFKBIA,P2RX4,PLAU,S100P,SLC39A8,SLC7A5,TNF,VASP,VDR	79 (16)
Fcer1		complex	Inhibited	-2.664	1.31e-11	BCL2A1,CCL3,CCL3L3,CD83,CXCL3,IL1B,IL1RN,NFKB1,RELA,TNF	80 (19)
ERK1/2		group	Inhibited	-3.243	1.46e-11	BCL2A1,CACNA1C,CCL20,CCL3,CCL3L3,CD40,CXCL1,CXCL3,EDN1,HIF1A,ICAM1,IL1A,IL1B,PLAU,PTGER2,SOCS3,TNF	79 (19)
LCN2		transporter	Inhibited	-2.597	1.55e-11	CCL20,CCL3L3,CXCL2,CXCL3,HIF1A,IL1A,IL1B,IL1RN,IVNS1ABP,TNF	68 (14)
CEBPA		transcription regulator	Inhibited	-2.64	1.77e-11	ACOD1,ACSL1,ALOX5AP,BCL2A1,CCL20,CCL3,CHI3L1,CKAP4,G0S2,GCH1,GPR84,ICAM1,IER3,IL1RN,PTX3,SERPINB1,SOCS3,SOD2,TNFAIP6,VDR	68 (11)
PTGER4		g-protein coupled receptor		1.201	2.23e-11	CCL20,CCL3L3,CD40,EDN1,IL18,IL1B,IL4I1,LHFPL2,MAFB,MAFF,RNF144B,S100P,TNF	69 (14)
MAP3K8	-1.508	kinase		-1.61	4.53e-11	CCL20,CXCL2,CXCL3,FSCN1,IER3,IL18,IL1A,IL1B,IL4I1,PTGER2,REPIN1,SOCS3,TNF	76 (15)
ZFP36		transcription regulator	Activated	2.405	5.67e-11	CCL3L3,CXCL2,CXCL3,HIF1A,ICAM1,IER3,IL1A,IL1B,TNF	68 (13)
CEBPB		transcription regulator	Inhibited	-3.488	6.09e-11	ALOX5AP,BCL2A1,CCL3,CCL3L3,CLEC4E,CXCL2,CXCL3,ICAM1,IER3,IL1B,IL1RN,ORM1,PPP1R15A,PSMA6,SOCS3,TNF,TNFAIP6,TRIB3,VDR	74 (15)
TGM2		enzyme	Inhibited	-3.837	7.7e-11	AQP9,BCL2A1,CCL3,CCL4L1/CCL4L2,CCRL2,DEFA3 (includes others),DEFA4,FFAR3,HIF1A,IL1B,MAFB,SLAMF7,SLPI,TNF,TNIP1	60 (6)
MAPK7		kinase	Inhibited	-2.158	8.12e-11	BCL2A1,CXCL2,CXCL3,EDN1,IL1A,IL1B,PTGER2,TNF	78 (17)
Fibrinogen		complex	Inhibited	-2.574	8.26e-11	CCL3L3,CD40,CXCL1,CXCL3,ICAM1,IL1B,TNF	62 (16)
IL36B		cytokine	Inhibited	-2.224	8.26e-11	CCL20,CD40,CD83,CXCL1,IL18,IL1B,TNF	70 (15)
REL		transcription regulator	Inhibited	-3.217	9.28e-11	BCL2A1,CD40,ICAM1,IER3,IL18,MAP3K8,NFKB1,NFKB2,NFKBIA,PPP1R15A,RELA,SOD2,TNF,TNFAIP3,TNFRSF4	69 (14)
NFKBIB		transcription regulator		-0.57	9.97e-11	BCL2A1,CD40,CXCL1,CXCL2,ICAM1,IL1B,NFKBIA,PLAU,TNF	73 (13)
TRAF6		enzyme	Inhibited	-2.559	1.19e-10	CXCL1,CXCL2,HIF1A,ICAM1,IL1B,NFKB1,RELA,TNF,TNFAIP3	68 (15)
Jnk		group	Inhibited	-3.248	1.37e-10	ATG7,CCL3,CD40,CD55,CD83,EDN1,ICAM1,IL1A,IL1B,PLAU,S100A12,SOCS3,SOD2,TNF	79 (18)
Immunoglobulin		complex		-0.787	1.42e-10	ACSL1,AQP9,BCL2A1,CCL3,CD83,CXCL2,CXCL3,ICAM1,IL1A,IL1B,MAFF,NFKBIA,NLRP3,S100A12,TNF	71 (15)
CD3		complex	Activated	2.677	1.42e-10	BCL2A1,CCL20,CCL3,CCL3L3,CD83,DEFA3 (includes others),EBI3,HIF1A,ICAM1,IL1A,IL1B,IL4I1,MAP3K8,NFKB1,NFKBIA,PDE4B,PSMA6,SLPI,SOCS3,TNF,TNFAIP3,TNFRSF4,TRAF1	76 (19)
CD14		transmembrane receptor	Inhibited	-2.784	1.42e-10	BCL2A1,CCL3,CCL3L3,CXCL2,IL1B,NFKB1,SOCS3,TNF,TNFAIP3	75 (15)
GNB2		enzyme			1.7e-10	CCL3L3,CD83,CXCL3,IER3,IL1B,MAFB,PDE4B,PLAU
TLR5		transmembrane receptor	Inhibited	-2.596	1.7e-10	CCL20,CD40,CXCL2,CXCL3,ICAM1,IL1A,IL1B,TNF	64 (16)
HMGB1		transcription regulator	Inhibited	-3.115	1.72e-10	CCL20,CCL3,CD40,CD83,CXCL3,HIF1A,ICAM1,IL1A,IL1B,TNF	70 (18)
IL5		cytokine	Inhibited	-3.988	1.72e-10	CCL3,CCRL2,CD40,CD55,CKAP4,HIF1A,ICAM1,IER3,PDE4B,RAB21,SLC39A8,SLC7A5,TARP,TNF,TNFRSF4,UPB1	73 (16)
LYN		kinase		0.883	2.87e-10	BCL2A1,CCL3L3,CD40,IL1A,IL1B,NFKB1,NFKB2,SOCS3,TNF,TRAF1	69 (19)
SQSTM1		transcription regulator		0.355	3.32e-10	CXCL2,EDN1,IL18,IL1B,MAP1LC3A,NFKBIA,RELA,TNF	67 (15)
IL18	-1.6	cytokine	Inhibited	-3.384	3.44e-10	CCL20,CCL3,CCL3L3,CD40,CD83,CXCL3,DEFA3 (includes others),ICAM1,IL18,IL1A,IL1B,TNF	82 (18)
TCR		complex	Inhibited	-2.909	3.87e-10	ADORA2A,BCL2A1,CCL3,CCL3L3,HIF1A,MAP3K8,NFE2L3,NFKB1,NFKB2,NFKBIA,RELA,SOCS3,TNF,TNFAIP3,TNFRSF4,VDR	74 (15)
JAK1		kinase	Inhibited	-2.587	4.1e-10	CCL3L3,CD40,HIF1A,ICAM1,IL1B,SLC1A3,SOCS3,TNF	67 (18)
MUC1		other		-1.528	4.1e-10	CD40,CD83,HIF1A,NFKBIA,PLAU,RELA,SOD2,TNF	88 (20)
TYROBP		transmembrane receptor		-1.698	5.03e-10	CCL3,CD40,CD83,GPX1,ICAM1,IL18,IL1B,TNF	71 (20)
PRDM1		transcription regulator	Activated	2.168	5.54e-10	ATG7,BCL2A1,CCL20,CHI3L1,CXCL2,CXCL3,DDIT4,GPR84,IL1A,IL1B,NLRP3,PIK3AP1,TNF,TNFAIP6	72 (13)
NOS2		enzyme		-1.647	7.35e-10	BCL2A1,CCL3L3,CHI3L1,CLEC4D,CXCL2,CXCL3,EDN1,HIF1A,IL1B,IL1RN,NFKBIA,RELA,TNF	73 (15)
CCR2		g-protein coupled receptor		-0.551	8.01e-10	CCL3L3,CD40,CXCL2,CXCL3,IL18,IL1A,IL1B,SLPI,TNF	75 (19)
APOE		transporter		1.972	8.36e-10	CCL3L3,CD40,CXCL3,EDN1,ICAM1,IL1A,IL1B,IL1RN,PLAU,PTX3,RELA,SOCS3,SOD2,TNF	77 (19)
IL6		cytokine	Inhibited	-3.044	8.43e-10	CCL20,CCL3L3,CD40,CD82,CD83,CLEC4E,CXCL1,CXCL2,CXCL3,FSCN1,GBP3,HIF1A,ICAM1,IL1RN,NFKB1,NFKBIA,ORM1,PLAU,PPP1R15A,SOCS3,SOD2,TNF,VASP	88 (13)
CXCL2	-2.056	cytokine	Inhibited	-2.322	8.57e-10	CCL3L3,CXCL2,CXCL3,ICAM1,IL1B,TNF	70 (19)
AMBP		transporter	Activated	2.213	9.11e-10	CXCL2,CXCL3,IL1B,PLAU,RELA	74 (15)
RELB		transcription regulator		-1.3	9.22e-10	CCL20,CD40,CHI3L1,IL1B,MAP3K8,NFKB2,NFKBIA,SOD2,TNF	60 (10)
PROC		peptidase		1.519	1.09e-09	BCL2A1,CXCL2,CXCL3,ICAM1,IL1B,NFKB2,TNF,TNFAIP3	75 (14)
OSM		cytokine	Inhibited	-2.852	1.17e-09	AQP9,CCL20,CHI3L1,CXCL1,CXCL2,CXCL3,DENND5A,HIF1A,ICAM1,IL18,IL1B,MARCKS,PLAU,S100A12,S100P,SERPINB1,SLPI,SOCS3,TNF,VDR	82 (19)
C5		other	Inhibited	-2.423	1.32e-09	CCL3L3,CXCL2,CXCL3,IL1B,SOCS3,TNF	72 (17)
TIRAP		other		-1.636	1.37e-09	CD40,CXCL2,CXCL3,ICAM1,IL1B,RELA,TNF	67 (15)
IL1RN	-2.067	cytokine	Activated	3.221	1.45e-09	CCL20,CXCL1,CXCL3,ICAM1,IL1A,IL1B,LAMP3,RELA,RIPK2,SLC15A3,TNF	85 (16)
SP1		transcription regulator	Inhibited	-2.373	1.46e-09	ACSL1,CCL20,CD40,CD55,CHI3L1,CXCL3,HIF1A,ICAM1,IL1A,IL1B,NFKBIA,PLAU,PTCRA,RELA,SLC39A8,SOD2,TNF,TNFAIP3,TNFRSF4,VDR	88 (19)
BIRC3		enzyme		-0.277	1.96e-09	CXCL1,ICAM1,IL1B,NFKB2,NFKBIA,TNF	74 (16)
KLK5		peptidase	Inhibited	-2.449	1.96e-09	CCL20,CXCL2,ICAM1,IL18,IL1B,TNF	61 (11)
C8		complex		-1.987	2.04e-09	CCL3L3,CXCL2,CXCL3,ICAM1,IL1B	56 (6)
C9		other		-1.987	2.04e-09	CCL3L3,CXCL2,CXCL3,ICAM1,IL1B	56 (6)
C7		other		-1.987	2.04e-09	CCL3L3,CXCL2,CXCL3,ICAM1,IL1B	56 (6)
CCL5		cytokine	Inhibited	-2.887	2.05e-09	CCL3,CCL3L3,CCRL2,CD40,CXCL2,CXCL3,IL1B,TNF,VASP	64 (14)
CD28		transmembrane receptor		1.999	2.21e-09	BCL2A1,CCL3,CXCL2,EBI3,IL1B,IL4I1,NFKB1,NFKB2,NFKBIA,PDE4B,PSMA6,RELA,SLC7A5,SOCS3,TNF,TNFAIP3	68 (15)
AGT		growth factor	Inhibited	-3.246	2.27e-09	CACNA1C,CCL3L3,CXCL2,CXCL3,DCUN1D3,EDN1,GCH1,HIF1A,ICAM1,IL18,IL1B,MAP1LC3A,NFKB2,PLAU,RELA,SOCS3,SOD2,TNF	68 (14)
FN1		enzyme	Inhibited	-2.91	2.29e-09	CD83,CLIC4,CXCL1,CXCL2,CXCL3,GPX1,IL1B,MARCKS,NFKBIA,PLAU,SOCS3,TNF,TNIP1	69 (15)
CCL22		cytokine		1.999	2.4e-09	CCL3L3,CXCL2,CXCL3,TNF	55 (7)
MSR1		transmembrane receptor		0.927	2.85e-09	ACOD1,CXCL2,CXCL3,IL1B,NFKB1,TNF	76 (19)
FOXO1		transcription regulator	Inhibited	-2.763	2.85e-09	AQP9,BCL2A1,CCL20,CD40,DDIT4,EDN1,ICAM1,IER3,IL18,IL1B,PPP1R15A,RELA,SOD2,TNF,TRAF1,TRIB3	73 (18)
IFI16		transcription regulator	Inhibited	-2.25	2.96e-09	CCL20,CCL3,EDN1,GPX1,ICAM1,IL1B,IL1RN,NFKBIA,TNF	80 (18)
Gm-csf		group	Inhibited	-2.621	3.02e-09	CCL23,CD40,CD83,ICAM1,IL1B,LAMP3,SOCS3,TNF	72 (20)
STAT1		transcription regulator	Inhibited	-3.082	3.09e-09	ACOD1,CCL20,CCL3,CCL3L3,CCRL2,CD40,CXCL2,CXCL3,EDN1,GBP3,HIF1A,ICAM1,IL1B,SOCS3,TNF	85 (14)
S100A8		other		-1.417	3.44e-09	CCL20,CXCL2,CXCL3,DDIT4,ICAM1,IL1A,IL1B,NFKB1,NFKBIA,PLAU,PLK3,TNF	72 (11)
PTPRJ		phosphatase	Inhibited	-2.828	3.54e-09	CCL3L3,CXCL2,CXCL3,EDN1,IL18,IL1A,TNF,ZC3H12A	73 (13)
SELP		transmembrane receptor		-1.297	3.54e-09	BCL2A1,CCL3,CCL3L3,CXCL2,IL1B,RELA,TNF	91 (19)
VIP		other	Activated	2.063	3.81e-09	CCL3L3,CD40,CXCL2,CXCL3,IL1B,IRAK2,NFKBIA,RELA,SLC1A3,TNF	85 (18)
WNT5A		cytokine		0.504	3.81e-09	CCL3L3,CD40,CXCL1,CXCL2,IL1A,IL1B,LAMB3,NFKB1,SOCS3,TNF	78 (19)
Interferon alpha		group	Inhibited	-2.846	4.14e-09	BCL2A1,CCL3,CD40,CD83,CXCL1,CXCL2,CXCL3,GBP3,ICAM1,IL1B,IL1RN,NFE2L3,NFKBIA,RELA,SOCS3,TNF	88 (16)
SMAD4		transcription regulator		-1.034	4.34e-09	CCL20,DOCK4,EDN1,FSCN1,ICAM1,IER3,IL1B,IRAK3,NFKBIA,PLAU,PTX3,TNF,TNFAIP6	69 (16)
BTK		kinase		-1.227	5.02e-09	BCL2A1,CD40,CXCL3,IL18,IL1A,IL1B,IL4I1,NFKB2,RELA,TNF	67 (16)
IL33		cytokine	Inhibited	-2.069	5.94e-09	CCL3,CLEC4E,CXCL2,CXCL3,IL1B,NFKBIA,RELA,TNF,ZC3H12A	69 (17)
IFNB1		cytokine		-1.965	7.17e-09	ACOD1,CCL3,CD40,CD83,CLEC4E,CXCL2,EBI3,GBP3,IL1B,NFKBIE,RIPK2,TNF,TNFRSF4,VDR	97 (15)
PSMB8		peptidase		0	7.39e-09	IL1A,NFKB1,NFKB2,NFKBIA,TNFAIP3	60 (8)
LY6E		other	Activated	2.213	7.39e-09	CD83,IL1B,IRAK2,NFKBIA,TNF
TRAF3		other		0.979	7.39e-09	CXCL2,EBI3,ICAM1,IL1B,NFKB2,NFKBIA,NFKBIE,TNF,TNFAIP3	64 (14)
JAG2		growth factor	Activated	2.621	9.83e-09	CCL20,CXCL1,CXCL3,IL1A,IL1B,IL1RN,TNF
ERK		group	Inhibited	-3.229	1.03e-08	BTG3,CXCL2,EDN1,ICAM1,IER3,IL1B,KYNU,MAFB,MAFF,PLAU,S100A12,TNF,VASP	83 (18)
NfkB-RelA		complex	Inhibited	-2.442	1.04e-08	CCL3,CXCL3,ICAM1,IL1B,NFKBIA,TNF
IL17a dimer		complex	Inhibited	-2.41	1.04e-08	CCL20,CCL3,CXCL1,IL1A,IL1B,TNF
EIF2AK2		kinase		-1.944	1.13e-08	IL1A,IL1B,NFKB2,NFKBIA,PPP1R15A,SOCS3,SOD2,TNF,TNFAIP3	71 (19)
Hsp70		group		0.19	1.18e-08	CD40,CD83,HIF1A,ICAM1,IL1B,NFKBIA,TNF	74 (17)
Akt		group		-1.068	1.21e-08	ATG7,BCL2A1,HIF1A,IER3,IL1B,NFKB1,PTGER2,PTX3,RELA,SOCS3,SOD2,TNF,WTAP	71 (17)
HSPD1		enzyme	Inhibited	-2.397	1.37e-08	CXCL2,CXCL3,ICAM1,IL1B,SOCS3,TNF	67 (15)
PF4		cytokine	Inhibited	-2.401	1.37e-08	CCL3,CXCL3,ICAM1,IL1A,IL1B,TNF	65 (15)
ICAM1	-1.471	transmembrane receptor		-1.995	1.42e-08	CCL3L3,CXCL2,CXCL3,ICAM1,IL1A,IL1B,TNF	76 (17)
SOCS1		other	Activated	2.782	1.52e-08	ACOD1,BCL2A1,CCL3,CD40,CXCL2,ICAM1,IL1B,RELA,SOCS3,TNF	68 (16)
PLAU	-2.515	peptidase		-1.021	1.87e-08	CXCL3,ICAM1,IL1B,PLAU,PLK3,SERPINB1,SLPI,TNF	56 (11)
CEBPD		transcription regulator		-1.566	2.04e-08	ALOX5AP,BCL2A1,CCL20,CCL3L3,CXCL1,CXCL3,IL1B,TNF,TNFAIP6	73 (15)
NFE2L2		transcription regulator		-0.334	2.35e-08	CXCL2,CXCL3,GPX1,IL1A,IL1B,IL1RN,MAFF,MAP1LC3A,NFE2L3,P2RX4,PSMA6,RELA,S100P,SOCS3,SOD2,TNF	80 (15)
TNFAIP3	-1.573	enzyme		1.727	2.38e-08	CCL20,ICAM1,IL1B,NFKBIA,SOCS3,TNF,TNFAIP3	63 (15)
IL27		cytokine	Inhibited	-2.546	2.61e-08	CCL20,CCL3,ICAM1,IL18,IL1A,IL1B,IL1RN,SOCS3,TNF,TNFRSF4	77 (19)
IGF1		growth factor		-0.957	2.61e-08	BCL2A1,CCL3L3,DDIT4,EDN1,HIF1A,ICAM1,IER3,IL18,IL1B,NFKBIA,PLAU,RELA,SLPI,SOCS3,TNF,WTAP	90 (20)
IFNGR1		transmembrane receptor	Inhibited	-2.228	2.8e-08	CCL20,CCL3L3,CXCL3,ICAM1,IL1A,IL1B,TNF	77 (17)
IgG		complex		1.656	2.87e-08	CCL3,CD40,EDN1,GPX1,HDGF,IL1B,IL1RN,PPP1R15A,SLAMF7,TNF,TNFAIP3	62 (15)
LY96		transmembrane receptor		-0.398	3.15e-08	CD40,CXCL2,CXCL3,NFKB1,TNF	67 (15)
CSF1		cytokine	Inhibited	-2.224	3.67e-08	CCL3,CXCL2,CXCL3,IL18,IL1A,IL1B,MAFB,NFKB2,PLAU,TNF,TNFAIP3	69 (16)
PIK3R1		kinase	Inhibited	-2.76	3.81e-08	CCL3,GCH1,HIF1A,ICAM1,IL1B,PLAU,SOD2,TNF	68 (16)
VEGFA		growth factor	Inhibited	-2.01	4.03e-08	ACSL1,AK4,BCL2A1,CCRL2,CD55,CD83,CLIC4,EDN1,HIF1A,ICAM1,IL1B,PLAU,SOD2	87 (20)
PRKCD		kinase	Inhibited	-3.168	4.14e-08	BCL2A1,CCL20,ICAM1,IL1B,IL1RN,LAMB3,NFKB2,NFKBIA,PPP1R15A,TNF,TRAF1	64 (11)
AIMP1		cytokine	Inhibited	-2.19	4.7e-08	CCL3,CXCL2,ICAM1,IL1B,TNF	77 (16)
RPSA		translation regulator	Activated	2.414	5.85e-08	CXCL3,GBP3,IL1A,IL1B,TNF,TRAF1	75 (16)
IL17RA		transmembrane receptor		-0.256	5.85e-08	CCL20,CXCL2,CXCL3,IL1A,IL1B,TNF	84 (20)
SIGIRR		transmembrane receptor	Activated	2.183	6.79e-08	CCL3L3,CXCL2,IL1A,IL1B,TNF	68 (19)
VIPR1		g-protein coupled receptor		-1.14	6.79e-08	CCL3L3,CD40,CXCL2,CXCL3,TNF	70 (18)
CXCL3	-2.292	cytokine	Inhibited	-2.201	6.79e-08	CCL3L3,CXCL3,ICAM1,IL1B,TNF	88 (19)
Fc gamma receptor		group	Inhibited	-2.4	7.22e-08	CCL3,CD40,ICAM1,SOCS3,TNF,TNFAIP3	69 (19)
STAT6		transcription regulator		-0.348	7.48e-08	ACSL1,CCL20,CCL23,CCL3L3,CD40,CXCL2,CXCL3,GBP3,IL1A,IL1RN,NFKBIA,SAMSN1,TNF	80 (16)
Nr1h		group	Activated	3.138	7.5e-08	CCL3,CCL3L3,CD40,CLEC4E,CXCL1,EDN1,IL1B,NFKB2,NLRP3,TNF	83 (18)
HIF1A	-1.035	transcription regulator		-1.04	7.78e-08	AQP9,CXCL2,CXCL3,EDN1,FSCN1,HIF1A,HILPDA,IL1A,IL1B,MAFF,RELA,SOCS3,SOD2,TNF,VASP	82 (17)
IL2		cytokine	Inhibited	-3.795	7.91e-08	CCL3,CCL3L3,CD40,CD83,CXCL3,EDN1,ICAM1,IER3,IL18,IL1A,IL1B,NFKB1,PDE4B,SOCS3,TNF,TNFRSF4,TRAF1,TRIB3	95 (20)
MAPKAPK2		kinase		-1.974	7.91e-08	CCL3L3,ICAM1,IL18,IL1B,NFKBIA,PLAU,TNF	64 (16)
C6		other		-1.987	8.27e-08	CCL3L3,CXCL2,CXCL3,IL1B
MARCO		transmembrane receptor		-1.067	8.27e-08	CXCL3,IL1B,NFKB1,TNF	63 (12)
CASP1		peptidase		-1.211	8.83e-08	CXCL2,IL18,IL1A,IL1B,RIPK2,TNF	74 (20)
CORT		other	Activated	2.415	8.83e-08	CCL3L3,CXCL3,IL18,IL1A,IL1B,TNF
Ap1		complex	Inhibited	-2.393	9.73e-08	BCL2A1,CCL3,CCL3L3,CD40,EDN1,IL1A,IL1B,PLAU,TNF,VDR	90 (21)
IL3		cytokine	Inhibited	-3.088	1.05e-07	ALOX5AP,CD40,CD83,GPX1,HDGF,ICAM1,IL1B,LAMP3,PLA2G7,SLAMF7,SOCS3,TNF,TNFRSF4,VASP	81 (20)
ADCYAP1		other		1.605	1.18e-07	CCL3L3,CD40,CXCL2,CXCL3,IER3,NFKBIA,ORM1,RELA,SERPINB1,SLC1A3,SOCS3,TNF	68 (20)
MAPK9		kinase		-1.093	1.25e-07	EDN1,HIF1A,IL18,IL1B,PPP1R15A,PTX3,SOD2,TNF,TNFAIP3,VDR	82 (18)
TAC1		other	Inhibited	-2.005	1.32e-07	CXCL3,HIF1A,IL1A,IL1B,IL1RN,MAFB,NFKB1,TNF	69 (16)
IL36A		cytokine			1.32e-07	CCL20,CXCL1,CXCL3,IL1B,TNF	64 (11)
IL32		cytokine	Inhibited	-2.623	1.34e-07	CCL3,CXCL1,CXCL3,ICAM1,IL1A,IL1B,TNF	77 (15)
IL12B		cytokine	Inhibited	-2.06	1.34e-07	ICAM1,IL1A,IL1B,MAP3K8,PIK3AP1,SOCS3,TNF	70 (17)
PPARG		ligand-dependent nuclear receptor		1.248	1.53e-07	ACSL1,CD40,CXCL1,CXCL2,CXCL3,EDN1,ICAM1,IL1B,LAMB3,MCTP1,RELA,RNF144B,SOCS3,TNF,TRIB3,VDR	84 (20)
ADGRF5		g-protein coupled receptor	Activated	2	1.64e-07	CCL3L3,CXCL3,IL1RN,TNF	60 (11)
IL26		cytokine			1.64e-07	CCL20,ICAM1,IL1B,TNF	64 (11)
Alpha catenin		group	Activated	2.971	1.75e-07	CXCL2,IL1B,NFKBIA,PLAU,PTX3,SOCS3,TNF,TNFAIP3,TNFAIP6	62 (11)
TANK		other		-1.195	2.2e-07	CXCL2,CXCL3,IL1A,NFKB1,TNF,ZC3H12A	61 (15)
CCR5		g-protein coupled receptor		-0.953	2.2e-07	CCL3,CCL3L3,CXCL2,CXCL3,SLPI,TNF	70 (14)
COL18A1		other	Activated	2.8	2.27e-07	DDIT4,EDN1,HIF1A,ICAM1,IL18,PLAU,RELA,TNF	76 (17)
SOCS6		other	Inhibited	-2.236	2.36e-07	CXCL2,CXCL3,IL18,IL1B,TNF	59 (7)
CRH		cytokine		-1.312	2.45e-07	EDN1,IL18,IL1B,IL1RN,SOCS3,TNF,VDR	79 (20)
SPI1		transcription regulator		-1.67	2.46e-07	CCL3,CHI3L1,GPR84,GPX1,IL18,IL1B,IL1RN,IRAK3,PTCRA,RELA,TNF	89 (13)
EGFR		kinase		-0.878	2.7e-07	CHI3L1,HIF1A,ICAM1,IER3,IL1B,MARCKS,PLAU,PTGER2,SLPI,SOCS3,TNF,TNFAIP6,VDR	83 (17)
SAMSN1	-1.221	other	Inhibited	-2.828	2.7e-07	CCL3L3,CD40,CXCL2,EDN1,IL18,SOCS3,TNF,ZC3H12A	76 (11)
Igm		complex		1.715	2.74e-07	BCL2A1,CCL3,NFKB1,NFKB2,SAMSN1,TNF,TRAF1	70 (15)
THBD		transmembrane receptor			2.94e-07	CXCL3,IL18,IL1B,TNF	67 (16)
PSMB9		peptidase			2.94e-07	NFKB1,NFKB2,NFKBIA,TNFAIP3	63 (9)
PTMA		other			2.94e-07	CCL3,CCL3L3,IL1B,TNF	69 (14)
RIPK3		kinase		-1.969	2.94e-07	IL18,IL1A,IL1B,TNF	60 (13)
COCH		other		-1	2.94e-07	CXCL2,IL18,IL1B,TNF
JUN		transcription regulator	Inhibited	-2.631	3.04e-07	BCL2A1,CSTA,CXCL1,CXCL3,EDN1,ICAM1,IL1A,IL1B,NFKBIA,PLAU,PTX3,SOCS3,SOD2,TNF,VDR	71 (17)
CX3CR1		g-protein coupled receptor		0.966	3.07e-07	CXCL3,ICAM1,IL1A,IL1B,TNF	83 (14)
IL10RA		transmembrane receptor	Activated	2.447	3.13e-07	ACOD1,ACSL1,CD40,CLEC4E,DDIT4,DRAM1,EDN1,IL1A,IL1B,IL1RN,SCARF1,SOCS3,TNF	72 (13)
TNFSF10		cytokine		-1.593	3.2e-07	IL1B,IL1RN,NFKBIA,PLAU,RELA,TNF,TNFAIP3,TRAF1	66 (19)
GLRX		enzyme			3.46e-07	CXCL2,CXCL3,ICAM1	61 (10)
FOXO3		transcription regulator		-1.783	3.78e-07	DDIT4,GPX1,IER3,MAP1LC3A,NFKBIA,PLAU,PPP1R15A,RELA,SOD2,TNF	82 (19)
KLF6		transcription regulator	Inhibited	-2.35	3.81e-07	CCL3L3,CXCL2,IL1A,IL1B,NFKBIA,PLAU,TNF	70 (15)
HGF		growth factor	Inhibited	-2.279	4.15e-07	ADORA2A,BCL2A1,CD40,CXCL2,EDN1,HDGF,ICAM1,IL1B,MAP3K8,NFKB1,PLAU,SOCS3,TNF,TNFAIP3,TNFAIP6,VDR	60 (15)
IRF6		transcription regulator	Inhibited	-2.236	4.16e-07	IL18,IL1B,NLRP3,P2RX4,PLAU,SOD2
MAPK14		kinase	Inhibited	-3.103	4.22e-07	CD40,CD83,ICAM1,IL18,IL1B,PLAU,SOCS3,SOD2,TNF,VDR	81 (20)
MAP3K7		kinase		-0.831	4.24e-07	CCL20,CXCL2,GCH1,IL1B,RELA,SLPI,TNF	76 (17)
Vegf		group	Inhibited	-2.937	4.5e-07	ADORA2A,ALOX5AP,BCL2A1,CD40,CHI3L1,CXCL1,EDN1,HIF1A,ICAM1,IL18,IL1A,MAP3K8,NFKB1,PLAU,SOCS3,TNF	78 (17)
Gsk3		group		-0.128	4.71e-07	CD40,FSCN1,HIF1A,ICAM1,IL1B,TNF,TNFAIP3	85 (19)
RETN		other	Inhibited	-2.219	4.82e-07	CXCL3,EDN1,ICAM1,RELA,SOCS3,TNF	69 (15)
BCL3		transcription regulator	Activated	2.186	4.82e-07	CD40,CD82,CXCL3,ICAM1,IL1B,TNF	64 (12)
TXNIP		other		-0.433	4.82e-07	DDIT4,G0S2,ICAM1,IL1B,NFKB1,RELA	87 (15)
ITGA4		transmembrane receptor		0.762	4.88e-07	IL1B,IL1RN,TNF,TNFAIP3	49 (9)
Ikb		group		-0.937	5.03e-07	CXCL3,ICAM1,NFKB1,TNF,TNFAIP3	60 (10)
CTLA4		transmembrane receptor		1.937	5.22e-07	CD40,CD83,EBI3,ICAM1,LAMP3,SLC7A5,SOD2	82 (13)
SPP1		cytokine	Inhibited	-2.001	5.49e-07	CCL20,CCL3,CXCL1,CXCL2,CXCL3,ICAM1,IL1A,IL1B,PLAU,TNF	84 (18)
Histone h4		group			5.82e-07	BTG3,CD40,CXCL3,ICAM1,IL1A,IL1B,SOCS3,TNF,TNFRSF4	85 (13)
Ciap		group		1.103	6.31e-07	CCL3L3,CXCL2,IL1A,IL1B,TNF	48 (7)
TP73		transcription regulator		-1.02	6.61e-07	ATG7,CD83,CDC42EP2,CXCL1,CXCL2,CXCL3,DDIT4,DRAM1,IER3,IL1B,P2RX4,RNF144B,VDR	64 (8)
C5AR1		g-protein coupled receptor		-1.793	7.36e-07	CD40,CD55,CXCL2,CXCL3,IL1B,TNF	63 (13)
NR3C2		ligand-dependent nuclear receptor	Inhibited	-2.2	7.58e-07	BCL2A1,CCL3L3,DDIT4,EDN1,GPX1,ICAM1,IL1B,TNF	93 (21)
OSCAR		other		-0.762	7.63e-07	CD40,CD83,ICAM1,TNF	61 (15)
LECT2		other		0.343	7.63e-07	CCL3L3,CXCL3,IL1B,TNF	61 (7)
Traj18		other		1.177	7.63e-07	CD40,CXCL2,CXCL3,TNF
IL6R		transmembrane receptor	Inhibited	-2.219	7.74e-07	CCL3,CXCL2,CXCL3,ICAM1,IL1B,SOCS3,TNF	68 (18)
PI3K (complex)		complex	Inhibited	-2.907	8.01e-07	CCL3,CD55,HIF1A,ICAM1,IL1B,IL1RN,NFKB2,NFKBIA,RELA,SOCS3,TNF,TNFAIP3	77 (15)
Tgf beta		group		-0.316	8.07e-07	CCL3,CCL3L3,CXCL2,EDN1,FSCN1,IL1A,IL1B,PLAU,PTGER2,SOCS3,TNF	85 (19)
HMOX1		enzyme		1.109	8.16e-07	ADORA2A,CXCL1,CXCL2,CXCL3,ICAM1,IL1B,IL1RN,TNF	78 (17)
PRKCA		kinase	Inhibited	-2.597	8.16e-07	CD55,CSTA,CXCL2,CXCL3,ICAM1,NFKB1,NFKBIA,TNF	69 (17)
TNFRSF1B		transmembrane receptor	Inhibited	-2.064	8.51e-07	ICAM1,NFKB1,SOCS3,SOD2,TNF,TNFAIP3,TRAF1	69 (18)
SFTPA1		transporter		1.504	9.34e-07	CCL3,CXCL2,CXCL3,IL1A,IL1B,RELA,TNF	78 (17)
PLG		peptidase	Inhibited	-2.596	9.34e-07	CD40,CLIC4,EDN1,IL1A,IL1B,PLAU,TNF	71 (16)
CD86		transmembrane receptor		-0.816	9.59e-07	CCL3,CD40,ICAM1,NFKBIA,TNF,TNFAIP3	70 (18)
CCL2		cytokine		-1.852	1.02e-06	CD40,CXCL3,ICAM1,IL18,IL1A,IL1B,TNF	67 (16)
KLF2		transcription regulator	Activated	2.589	1.05e-06	CCL3,CD40,CD55,CXCL2,EDN1,HIF1A,IL1B,NFKBIA,TNF	77 (17)
BPIFA1		other		1.987	1.14e-06	CCL20,CXCL2,CXCL3,IL1B
NLRC4		other			1.14e-06	CXCL2,CXCL3,IL18,IL1B	72 (18)
CXCL1	-1.767	cytokine		-1.982	1.14e-06	ICAM1,IL1B,SOCS3,TNF	78 (17)
JAK		group			1.18e-06	CD40,CD83,HIF1A,PTGER2,SOCS3	70 (17)
ARRB2		other		1.192	1.18e-06	CXCL2,CXCL3,HIF1A,IL1B,TNF	64 (14)
FCGR2A		transmembrane receptor		-1.049	1.18e-06	CCL3,CXCL2,CXCL3,IL1B,TNF	68 (17)
RGS10		other			1.23e-06	CCL3L3,CXCL2,IL18,IL1A,IL1B,TNF
ADM		other		1.938	1.23e-06	CXCL2,EDN1,HIF1A,ICAM1,IL1B,TNF	83 (19)
Cg		complex	Inhibited	-2.216	1.24e-06	ACSL1,BTG3,CXCL3,G0S2,HIF1A,ICAM1,IER3,IL1B,PLAU,PTGER2,PTX3,TNF,TNFAIP6	78 (18)
HDAC3		transcription regulator			1.34e-06	CD55,CD82,CXCL2,ICAM1,NCR3LG1,NFKBIA,TNF	39 (9)
RORC		ligand-dependent nuclear receptor	Inhibited	-2.621	1.39e-06	CCL20,CXCL2,CXCL3,ELOVL7,HIF1A,IL1A,IL1B,IL4I1,TNF	51 (7)
Ige		complex		-1.201	1.39e-06	CCL3,CCL3L3,CXCL2,IL1A,IL1B,TNF	80 (17)
NPM1		transcription regulator		-0.313	1.43e-06	CCL3,CXCL2,CXCL3,SOD2,TNF	61 (12)
IL17F		cytokine	Inhibited	-2.19	1.43e-06	CCL20,CXCL1,CXCL2,CXCL3,ICAM1	64 (14)
miR-155-5p (miRNAs w/seed UAAUGCU)		mature microrna	Activated	2.937	1.47e-06	CCL20,CCL3,CXCL1,CXCL2,CXCL3,IL1A,IL1B,MAFB,TNF	49 (7)
MIF		cytokine	Inhibited	-2.601	1.59e-06	CCL3L3,CXCL2,CXCL3,HIF1A,ICAM1,IL1B,TNF	66 (15)
NOD1		other			1.63e-06	CXCL2,IL1A,IL1B,TNF	60 (14)
TRAF2		enzyme		-1.04	1.73e-06	CXCL3,EBI3,ICAM1,NFKB1,RELA,TNF,TNFAIP3	57 (13)
IL12 (complex)		complex	Inhibited	-2.307	1.75e-06	CCL20,CCL3,EBI3,ICAM1,IL18,IL1B,MAP3K8,PLAU,SOCS3,TNF	72 (18)
EGLN1		enzyme		0.682	1.77e-06	CCL20,HIF1A,ICAM1,IL1A,IL1B,TNF	75 (14)
MAPK8		kinase	Inhibited	-2.404	1.92e-06	ATG7,CSTA,IL1B,PLAU,PTX3,RELA,TNF,TNFAIP3,VDR	77 (17)
IL12A		cytokine		-1.468	1.98e-06	EBI3,ICAM1,IL1A,IL1B,SOCS3,TNF	69 (18)
PTX3	-1.484	other		0.108	2.05e-06	CCL3L3,CXCL2,IL1B,NFKB1,TNF	65 (12)
KRT17		other	Inhibited	-2.236	2.05e-06	CCL3L3,CXCL2,CXCL3,IL1B,TNF
Collagen type II		complex		1.289	2.28e-06	CCL3L3,CXCL3,IL1B,TNF	57 (7)
PSMB10		peptidase		0	2.28e-06	IL1A,NFKB2,NFKBIA,TNFAIP3
IL37		cytokine		1.99	2.28e-06	CXCL3,IL1A,IL1B,TNF	66 (13)
RNA polymerase II		complex			2.29e-06	CD40,CD82,CD83,CXCL2,ICAM1,IL1B,IL1RN,NFKBIA,SOCS3,SOD2,TNF	43 (5)
ELANE		peptidase	Inhibited	-2.2	2.42e-06	CCL3L3,CXCL2,IL1B,SLPI,TNF	63 (17)
SP3		transcription regulator			2.48e-06	ACSL1,CCL20,CD40,CHI3L1,IL1A,PLAU,PTCRA,SLC39A8,SOD2,TNFRSF4
RAF1		kinase	Inhibited	-2.05	2.7e-06	CSTA,CXCL3,HIF1A,IER3,IL1B,NFKB1,NINJ1,PLAU,TNF,TRAF1	80 (20)
WWTR1		transcription regulator	Activated	2.236	2.86e-06	CXCL1,CXCL2,CXCL3,IL1A,IL1B
CHRNA7		transmembrane receptor	Activated	2.179	2.86e-06	CXCL2,CXCL3,IL1B,IL1RN,TNF	75 (15)
DPH5		enzyme			3.09e-06	IL1B,NFKBIA,RELA,TNF
PRF1		other		1.091	3.09e-06	CCL3L3,IL18,IL1B,TNF	61 (7)
IL36G		cytokine			3.09e-06	CCL20,CD83,CXCL1,TNF	64 (11)
PTAFR		g-protein coupled receptor		1.153	3.09e-06	CCL3L3,CXCL2,IL1B,TNF	69 (19)
Nfat (family)		group	Inhibited	-2.186	3.27e-06	CCL3,CCL3L3,CD40,ICAM1,SOD2,TNF,TRAF1	84 (20)
CSF3		cytokine		-0.18	3.35e-06	CCL3,CCL3L3,EDN1,ICAM1,IL1RN,S100P,SOCS3,TNF,TNFAIP3	78 (20)
C3AR1		g-protein coupled receptor		0.487	3.35e-06	CCL3L3,CD40,CD55,IL1B,TNF	73 (9)
SELPLG		other	Inhibited	-2.236	3.35e-06	BCL2A1,CCL3,CXCL2,IL1B,RELA	80 (11)
NDRG1		kinase	Inhibited	-2.18	3.35e-06	CD82,CXCL1,CXCL2,CXCL3,IL1A	58 (7)
EZH2		transcription regulator		-1.667	3.42e-06	ALOX5AP,C15orf48,CD82,CXCL1,CXCL2,CYB5R2,ICAM1,NFKBIA,SLC1A3,TNF,WTAP
CASP4		peptidase			3.43e-06	IL18,IL1A,IL1B	60 (14)
ERRFI1		other			3.43e-06	IL1B,NFKB1,TNF	56 (7)
C3		peptidase		-1.508	3.75e-06	CD55,CXCL2,CXCL3,IL1A,IL1B,TNF	64 (13)
EGR1		transcription regulator	Inhibited	-2.234	4.05e-06	CCL3L3,CXCL2,CXCL3,ICAM1,IL1B,NFKB1,PLAU,SOD2,TNF	72 (15)
TGIF1		transcription regulator		-1.954	4.09e-06	CXCL1,CXCL2,CXCL3,IL1B	67 (7)
FCGR1A		transmembrane receptor			4.09e-06	CXCL3,IL1B,IL1RN,TNF	75 (17)
IRAK2	-1.654	kinase		-1.667	4.09e-06	CXCL2,IL1B,NFKB1,TNF	65 (15)
Gm21596/Hmgb1		transcription regulator		-1.969	4.09e-06	CXCL3,HIF1A,IL1B,TNF	60 (13)
VCAN		other	Activated	2.8	4.33e-06	CCL20,CXCL2,ICAM1,IL1RN,METRNL,NFKB1,NFKBIA,SOD2	62 (10)
NLRP12		other	Activated	2.2	4.53e-06	CXCL2,ICAM1,IL1B,IL1RN,TNF	67 (17)
STAT5A		transcription regulator		-0.928	5.02e-06	BCL2A1,C15orf48,CCL3L3,ICAM1,LAMB3,MAP1LC3A,S100P,SOCS3,TNF,TNFRSF4,TRAF1	84 (15)
KITLG		growth factor	Inhibited	-2.401	5.18e-06	ALOX5AP,CCL3L3,IL18,IL1A,IL1B,IL1RN,NFKBIA,SAMSN1,SEC22B,TNF	73 (18)
XDH		enzyme		-1	5.23e-06	CXCL3,HIF1A,IL1B,PLAU,TNF	70 (18)
IL-17f dimer		complex		-1.982	5.32e-06	CCL3,CXCL1,IL1A,IL1B
LBP		transporter			5.32e-06	CXCL3,IL1B,IL1RN,TNF	71 (18)
EREG		growth factor		-0.132	5.32e-06	CXCL3,IL18,TNF,TNFAIP6
GLI2		transcription regulator			5.43e-06	CCL3L3,CSTA,CXCL2,CXCL3,IL1B,TNF,VDR	65 (7)
ADORA2B		g-protein coupled receptor		-0.577	6.01e-06	CXCL2,CXCL3,HIF1A,IL1B,TNF	63 (15)
MAP2K1/2		group	Inhibited	-2.219	6.06e-06	CCL3L3,CHI3L1,CXCL3,IL1B,NFKB1,TNF	70 (19)
ADIPOQ		other		-1.146	6.37e-06	ACSL1,CCL20,CXCL1,CXCL3,ICAM1,NFKBIA,SOD2,TNF	90 (23)
CTSC		peptidase			6.82e-06	CXCL3,IL1B,TNF	56 (6)
CLEC4E	-1.474	other			6.82e-06	CXCL2,CXCL3,TNF	81 (16)
CREB1		transcription regulator	Inhibited	-2.021	7.31e-06	ADORA2A,AK4,CACNA1C,CCL3,CXCL2,EBI3,EDN1,IER3,IL1B,MCTP1,MFSD2A,PPP1R15A,RASGEF1B,SOD2,TNF	69 (11)
HDL		complex		0.979	7.85e-06	CD40,HIF1A,ICAM1,IL1B,TNF	68 (17)
SPHK1		kinase		0.059	7.85e-06	GCH1,IL1B,SOCS3,TNF,TRAF1	65 (15)
Lymphotoxin		complex		-1.982	8.57e-06	ICAM1,IL1A,IL1B,TNF	60 (14)
TRPM2		ion channel		-0.931	8.57e-06	CXCL3,HIF1A,SOD2,TNF	62 (12)
BCL2L11		other		1.131	8.57e-06	CCL3L3,CXCL2,IL1B,TNF	63 (7)
TNFRSF18		transmembrane receptor		-0.577	8.57e-06	CCL3L3,CXCL3,ICAM1,TNF	77 (20)
MAPK12		kinase		-1.029	8.57e-06	IL1B,MAP3K8,TNF,VDR	83 (14)
TLR1		transmembrane receptor		-1.966	8.57e-06	IL1B,TNF,TNFAIP3,VDR	63 (18)
RARRES2		transmembrane receptor		1	8.57e-06	CD55,CXCL2,IL1B,TNF	65 (7)
P2RX7		ion channel		-1.109	8.57e-06	CCL20,IL1B,NLRP3,TNF	68 (18)
NLRP3	-1.666	other		-0.739	8.65e-06	CXCL2,IL18,IL1B,NFKB2,NFKBIE,TNF	63 (17)
EPAS1		transcription regulator	Inhibited	-2.774	8.67e-06	CXCL2,EDN1,GPX1,HIF1A,HILPDA,MAFF,SLC7A5,SOD2,TNFAIP3	64 (8)
MAP2K3		kinase		-1.934	9.42e-06	ICAM1,IL1B,PLAU,RELA,SLC1A3,TNF	77 (20)
PPARA		ligand-dependent nuclear receptor		-1.825	1.01e-05	ACSL1,AQP9,EDN1,G0S2,HIF1A,HILPDA,IL1RN,KRT23,LAMB3,NFKB1,NFKBIA,PLA2G7,TNF	75 (19)
mir-146	-1.129	microrna	Activated	2.149	1.01e-05	CCL3,CD40,IL1B,IRAK2,TNF	90 (14)
Cbp/p300		group			1.07e-05	BCL2A1,NCR3LG1,RELA,TNF	48 (5)
CYP2J2		enzyme		1.091	1.07e-05	CD82,ICAM1,IL1B,NFKBIA	65 (11)
mir-21		microrna	Activated	3.148	1.09e-05	CCL3L3,GBP3,ICAM1,IL18,IL1B,NLRP3,SLPI,SOD2,TNF,TRAF1	92 (19)
AGER		transmembrane receptor	Inhibited	-2.291	1.11e-05	CCL3,CCL3L3,CXCL3,ICAM1,IL1B,TNF	85 (23)
ANKRD42		transcription regulator			1.19e-05	CXCL3,IL1B,TNF
IL1RL2		transmembrane receptor			1.19e-05	CCL20,CD83,CXCL1
CTSE		peptidase			1.19e-05	CD40,IL18,IL1B	64 (7)
CLIC4	-1.321	ion channel			1.19e-05	CXCL2,IL1B,TNF	66 (8)
MVP		other			1.19e-05	CD83,ICAM1,TNF
TSPO		transmembrane receptor			1.19e-05	ICAM1,SOD2,TNF	45 (5)
PILRA		other			1.19e-05	CXCL2,IL1B,TNF
LEP		growth factor	Inhibited	-3.18	1.2e-05	AQP9,BCL2A1,CCL3L3,CD40,EDN1,GPX1,ICAM1,IL1B,IL1RN,ORM1,SOCS3,SOD2,TNF	72 (16)
CXCL8		cytokine	Inhibited	-2.414	1.21e-05	CXCL2,CXCL3,ICAM1,IL1B,NFKBIA,TNF	63 (15)
ERBB2		kinase	Inhibited	-2.399	1.28e-05	CCL20,CD82,CXCL3,EDN1,FSCN1,HIF1A,IL1A,IL1B,NFKB1,NFKB2,PLAU,S100P,SLPI,TNF,TRAF1,VDR	71 (15)
GPX1	-1.018	enzyme	Activated	2.236	1.28e-05	CCL3L3,CXCL3,RELA,SOD2,TNF	63 (15)
CRP		other		-0.651	1.28e-05	CCL3L3,CD40,IL1RN,S100A12,TNF	72 (18)
MAP2K6		kinase		0.781	1.31e-05	CD40,CD83,PLAU,RELA,SLC1A3,VDR	66 (16)
BTRC		enzyme		0	1.31e-05	BCL2A1,IL1B,RELA,TRAF1	62 (12)
TLR8		transmembrane receptor	Inhibited	-2.207	1.44e-05	CD40,CD83,IL1B,TNF,VDR	69 (18)
ITGB2		transmembrane receptor		0.277	1.44e-05	BCL2A1,CCL3,CXCL2,CXCL3,TNF	69 (16)
SOCS3	-1.694	phosphatase		0.389	1.53e-05	CD40,ICAM1,IL1B,IL1RN,SOCS3,TNF	72 (18)
MAPK13		kinase		-1.029	1.59e-05	IL1B,MAP3K8,TNF,VDR	67 (14)
FABP4		transporter		-1.177	1.59e-05	IL1A,IL1B,SOCS3,TNF	77 (21)
SFTPD		other		0.577	1.59e-05	CXCL2,CXCL3,IL1B,TNF	69 (17)
RIPK1		kinase		-1.953	1.59e-05	CXCL1,CXCL2,NFKB1,TNF	62 (16)
PPRC1		transcription regulator	Inhibited	-2.191	1.61e-05	ALOX5AP,CCL20,DDIT4,IL1A,LAMB3
IRF1		transcription regulator		-0.51	1.72e-05	CCL20,CD40,CXCL2,CXCL3,IL18,IL1B,SLPI,TNF	71 (18)
PDGF BB		complex	Inhibited	-2.63	1.72e-05	CCL20,CXCL2,EDN1,IER3,IL1B,PLAU,PPP1R15A,SOCS3,SOD2,TNFAIP3,TRIB3	75 (21)
S100A9		other	Inhibited	-2.18	1.88e-05	CXCL3,DDIT4,ICAM1,IL1B,PLAU,PLK3,TNF,TNFRSF4	64 (15)
Aldose Reductase		group			1.89e-05	ICAM1,IL1B,TNF	56 (7)
GPR84	-2.38	g-protein coupled receptor			1.89e-05	CCL3L3,IL1B,TNF	77 (11)
Tlr13		other			1.89e-05	IL1B,NFKB1,TNF	57 (7)
HSPB1		other			1.89e-05	IL1B,RELA,TNF	80 (21)
U1 snRNP		complex			1.89e-05	CCL3,SLAMF7,TNF
NAMPT		cytokine		-1.961	1.92e-05	CCL20,CXCL1,CXCL2,TNF	74 (17)
SLPI	-1.201	other		0.882	1.92e-05	CD40,ICAM1,NFKBIA,TNF	67 (15)
CASP8		peptidase		-1.963	1.92e-05	IL18,IL1B,NLRP3,TNF	64 (16)
RC3H1		enzyme			1.92e-05	CCL20,CXCL2,IL1A,IL1B
PTGS2		enzyme	Inhibited	-2.613	1.97e-05	CCL3L3,CXCL3,ICAM1,IL1B,PTGER2,TNF,TNFAIP6,TRAF1	80 (18)
IRF7		transcription regulator	Inhibited	-2.646	2.15e-05	CARD16,CCRL2,CD40,GBP3,IL4I1,MAP3K8,RIPK2,TRAF1	69 (7)
IL-1R		group			2.29e-05	CXCL2,IL1A,IL1B,TNF	78 (16)
UCN		other		1.011	2.29e-05	CXCL3,ICAM1,IL1B,TNF	71 (16)
CX3CL1		cytokine		-1.114	2.29e-05	HIF1A,ICAM1,IL1A,TNF	83 (18)
POU2F1		transcription regulator			2.35e-05	ACSL1,CD55,DDIT4,ICAM1,NFKB1,RELA,TNFAIP3	81 (7)
IKBKE		kinase		1.109	2.46e-05	ACOD1,CCL3L3,IL1A,NFKBIA,TNF	61 (15)
LTBR		transmembrane receptor		0.6	2.46e-05	CCL20,ICAM1,NFKB2,NFKBIA,TNF	55 (11)
STAT4		transcription regulator	Inhibited	-2.953	2.69e-05	CXCL2,CXCL3,FSCN1,HILPDA,IER3,MAP3K8,SERPINB1,SOCS3,TNF	61 (10)
GAS6		growth factor		0.826	2.71e-05	IL1B,NFKB1,SOCS3,TNF	68 (19)
CCL3	-3.06	cytokine			2.71e-05	CCL20,CCL3,IL1B,TNF	66 (15)
SAA1		transporter		-1.974	2.71e-05	CCL3L3,IL1B,IL1RN,TNF	79 (20)
IL11		cytokine		-0.625	2.71e-05	BCL2A1,CD40,ICAM1,IL1B,SOCS3	73 (21)
CFTR		ion channel		0.651	2.73e-05	CXCL3,NFKB1,NFKBIA,SOCS3,TNF,TNFAIP3	60 (10)
IRF3		transcription regulator		0.35	2.79e-05	CCL3,CCL3L3,CCRL2,CLIC4,CXCL1,IL1B,TNF,TNFAIP3	69 (14)
OLFM4		other			2.82e-05	CCL3L3,IL1B,TNF
Ferritin		complex			2.82e-05	ICAM1,IL1B,NFKBIA
IL10RB		transmembrane receptor			2.82e-05	ICAM1,SOCS3,TNF	68 (15)
ENTPD1		enzyme			2.82e-05	CXCL2,CXCL3,TNF	60 (14)
TRAF1	-2.414	other			2.82e-05	NFKB2,TNF,TRAF1
mir-223		microrna		-0.378	2.91e-05	C15orf48,CLEC4E,CTSG,ICAM1,IL1A,IL1RN,NLRP3
FGF19		growth factor			2.93e-05	ACSL1,BTG3,CXCL2,G0S2,IL1RN,SLPI
BRAF		kinase			2.99e-05	CD40,CXCL1,HIF1A,IL1A,IL1B	70 (13)
FADD		other		-0.816	3.13e-05	CXCL2,ICAM1,NFKB1,PPP1R15A,TNF,TNFAIP3	66 (16)
PGF		growth factor		-1.94	3.18e-05	CCL20,EDN1,IL1B,TNF	74 (16)
CTSB		peptidase		-1.94	3.18e-05	CXCL2,CXCL3,IL1B,TNF	64 (15)
VHL		transcription regulator			3.23e-05	GPX1,HIF1A,IER3,SLC1A3,SOD2,TNF,TRAF1	23 (4)
MOG		other			3.29e-05	CCL3L3,CD40,CXCL2,ICAM1,TNF	77 (18)
CCL11		cytokine		-1	3.29e-05	CCL3L3,CXCL2,CXCL3,ICAM1,TNF	77 (14)
MAP2K1		kinase		-0.651	3.29e-05	BCL2A1,CCL3L3,CSTA,CXCL3,HIF1A,IL1A,NFKBIA,TNF	79 (18)
ITGB1		transmembrane receptor		-0.199	3.34e-05	ICAM1,IL1B,IL1RN,PLAU,TNF,TNFAIP3	65 (15)
HSP90B1		other		-1.934	3.71e-05	CD40,IL18,IL1B,TNF	73 (17)
KEAP1		transcription regulator		-1	3.71e-05	IL18,IL1B,MAP1LC3A,S100P	42 (3)
IRF8		transcription regulator	Inhibited	-2.381	3.75e-05	CD40,CD83,ICAM1,IL18,IL1B,MAFB,TNF	72 (16)
SELE		transmembrane receptor			4.01e-05	CCL3L3,IL1B,TNF	78 (18)
LUM		other			4.01e-05	CXCL2,IL1B,TNF	59 (7)
NFKBIE	-1.405	transcription regulator			4.01e-05	CXCL3,ICAM1,TNF	55 (7)
EP300		transcription regulator		-1.226	4.23e-05	ADORA2A,CXCL3,EDN1,FNDC3B,GNG2,MAP3K8,PLA2G7,SOCS3,SOD2,TNF,TNFAIP3,TRAF1	78 (16)
ADA		enzyme		1.964	4.31e-05	CXCL2,CXCL3,HIF1A,TNF	60 (9)
SERPINF1		other		0	4.33e-05	BCL2A1,G0S2,NFKB1,NFKBIA,SOD2	78 (16)
CLEC11A		growth factor			4.33e-05	ALOX5AP,IL1B,NFKB1,SLPI,TNF	67 (14)
Ccl2		cytokine	Inhibited	-2.23	4.33e-05	CCL3L3,CXCL2,CXCL3,IL1B,TNF	64 (13)
MAVS		other		-1.176	4.73e-05	CXCL2,IL1B,NFKB1,SOCS3,TNF	61 (16)
TSH		complex		-1.067	4.73e-05	GCH1,IL1RN,SOCS3,SOD2,TNF	73 (18)
BCL2L1		other		1.253	4.73e-05	ALOX5AP,CXCL1,CXCL3,IL1B,TNF	73 (16)
MAP2K7		kinase		-1	4.73e-05	CSTA,P2RX4,PLAU,TNF,VDR	72 (17)
IFN Beta		group		-0.999	4.78e-05	CCL3,CD40,CD83,CXCL1,IL1B,IL1RN,TNF	87 (16)
POPDC2		other			4.96e-05	IL1B,TNF
Inflammasome (Nalp3, Asc, Casp1)		complex			4.96e-05	IL18,IL1B	57 (10)
CD8B		other			4.96e-05	IL1B,TNF
Acp5		phosphatase			4.96e-05	IL1B,TNF	72 (12)
IL17C		cytokine		-1.991	4.97e-05	CCL20,IL1A,IL1B,TNF
FCGR2B		transmembrane receptor		0.849	4.97e-05	CCL3,IL1A,SOCS3,TNF	67 (19)
AREG		growth factor		-1.969	4.97e-05	CCL20,PLAU,PTX3,TNFAIP6
DICER1		enzyme		1	5.1e-05	CACNA1C,GBP3,GNG2,ICAM1,IL1B,PLAU,SOCS3,TNF	79 (18)
NFKB2	-1.225	transcription regulator			5.15e-05	CCL20,NFKB2,SOD2,TNF,TRAF1	64 (13)
Ifn gamma		complex	Inhibited	-2.394	5.21e-05	CHI3L1,EDN1,ICAM1,IL1B,SOCS3,TNF	72 (20)
ATF4		transcription regulator	Inhibited	-2.593	5.26e-05	DDIT4,EDN1,GCH1,PPP1R15A,PTX3,SLC7A5,TRIB3	8 (2)
TLR2/3/4/9		group			5.48e-05	CD40,CD83,ICAM1	58 (7)
C5AR2		g-protein coupled receptor			5.48e-05	CXCL2,CXCL3,TNF	62 (12)
HSPA1A/HSPA1B		enzyme			5.48e-05	CXCL2,IL1B,TNF	81 (21)
TGFBR2		kinase		1.498	5.51e-05	ALOX5AP,CLIC4,CXCL2,ICAM1,IL1A,IL1B,SOCS3,TNF	94 (19)
TP63		transcription regulator	Inhibited	-2.626	5.59e-05	ATG7,CD82,CSTA,DDIT4,IER3,IL1B,MAFF,PLAU,RELA,VDR,VILL	89 (24)
Map3k7		kinase		-0.743	5.61e-05	CCL3L3,CXCL3,EDN1,IL1B,TNF	71 (18)
AXL		kinase		1.235	5.7e-05	IL18,IL1B,RELA,TNF	63 (16)
CYBB		enzyme		-1.89	5.7e-05	CXCL3,ICAM1,IL1B,TNF	76 (17)
PPIF		enzyme		-0.816	5.87e-05	CCL20,CCRL2,CXCL2,CXCL3,FEZ1,TNF	49 (7)
IL15		cytokine	Inhibited	-2.408	6.02e-05	CCL3,CD40,CD55,CD83,CXCL2,DEFA3 (includes others),EDN1,NFKBIA,PDE4B,TNF,VDR	80 (19)
BCL6		transcription regulator	Activated	2.214	6.04e-05	BCL2A1,CCL3,EBI3,IL18,NFKB1,SOCS3,TNF	76 (13)
GSK3B		kinase		-1.508	6.22e-05	BCL2A1,CD82,HIF1A,IL1B,TNF,TRAF1	67 (14)
ADRB		group		1.673	6.32e-05	CD40,CLEC4D,CXCL2,DDIT4,ICAM1,NFKBIA,TRAF1
RORA		ligand-dependent nuclear receptor		-0.805	6.39e-05	CCL3L3,ELOVL7,GPX1,IL18,IL1B,NFKBIA,SOCS3,TNF	78 (12)
CXCL12		cytokine	Inhibited	-2.012	6.39e-05	CD82,ICAM1,IL1A,IL1B,MARCKS,PLAU,SOCS3,TNF	70 (18)
SERPINA1		other			6.51e-05	IL1A,IL1RN,NFKB1,TNF	60 (16)
ABCG1		transporter		2	6.51e-05	CCL3L3,CXCL3,IL1B,TNF	78 (14)
BECN1		other		-1.099	6.51e-05	IL1B,MAP1LC3A,SOD2,TNF	74 (12)
VTN		other	Activated	2	6.51e-05	CXCL3,IL1B,PLAU,TNF	70 (16)
F2R		g-protein coupled receptor		-1.98	6.61e-05	CD55,CXCL3,ICAM1,IL1B,TNFAIP3	77 (21)
MMP9		peptidase		-0.692	6.61e-05	CCL3L3,CXCL2,ICAM1,IL1A,TNF	74 (19)
TNFRSF8		transmembrane receptor	Inhibited	-2.236	7.16e-05	CCL3,NFKB2,RELA,TNF,TRAF1	58 (13)
STAT1/3/5 dimer		complex			7.27e-05	CHI3L1,PLAU,SOCS3
TRAF5		transporter			7.27e-05	ICAM1,RELA,TNF	67 (18)
LILRB4		other			7.27e-05	IL1A,IL1B,TNF	63 (11)
PDE3B		enzyme			7.27e-05	SOCS3,TNF,TRIB3	60 (7)
APC		enzyme			7.39e-05	CD55,CXCL2,CXCL3,EDN1,HIF1A,TNF
EDN1	-1.844	cytokine	Inhibited	-2.634	7.4e-05	BCL2A1,EDN1,HIF1A,ICAM1,IL18,PLAU,PTGER2,SOCS3	76 (22)
SCARB1		transporter			7.4e-05	DDIT4,IL1B,IL1RN,TNF	73 (16)
GJA1		transporter		0.152	7.4e-05	CD40,ICAM1,IL1B,TNF	81 (18)
F7		peptidase		-1.964	7.4e-05	CXCL2,IL1B,PTGER2,RELA
CD44		enzyme		-1.069	8.24e-05	HDGF,IL1A,IL1B,IL1RN,IRAK3,NFKB2,PLAU,TNF	82 (19)
CYP27B1		enzyme		1	8.38e-05	CCL20,CCL3L3,IL18,VDR	59 (7)
NFATC2		transcription regulator	Inhibited	-2.588	8.59e-05	CCL3L3,CD40,CXCL3,EDN1,IL18,SOCS3,TNF	77 (19)
INSIG1		other	Activated	2.449	8.73e-05	ALOX5AP,CLEC4D,CLEC4E,CXCL2,CXCL3,PLA2G7
COL1A1		other			9.4e-05	CLIC4,EDN1,ICAM1
IL1RAP		transmembrane receptor			9.4e-05	CCL20,CXCL1,TNF	63 (11)
NBEAL2		other			9.4e-05	CCL3L3,CXCL2,CXCL3
CCL3L3	-3.144	cytokine			9.4e-05	CD40,IL1B,TNF	56 (4)
TSLP		cytokine			9.44e-05	CD40,CD83,ICAM1,SLPI	39 (9)
MARK2		kinase	Inhibited	-2	9.44e-05	CXCL2,CXCL3,IL18,TNF	64 (7)
IL27RA		transmembrane receptor		1.677	9.44e-05	EBI3,IL1B,SOCS3,TNF	71 (21)
NCOA2		transcription regulator		1.307	9.71e-05	CCL3L3,IL1A,IL1B,NFKBIA,TNF	87 (16)
IGFBP3		other		1.964	0.000106	CCL3L3,ICAM1,IL1B,TNF	92 (21)
FASLG		cytokine		-1.879	0.000106	IL1B,NFKB1,RELA,TNF	62 (18)
TNFRSF9		transmembrane receptor		0.684	0.000106	BCL2A1,CD40,IL1B,TNF	73 (18)
BCL2		transporter		-1.055	0.000108	CXCL1,HIF1A,ICAM1,IL1B,NFKBIA,TNF	74 (19)
TBP		transcription regulator			0.000112	BCL2A1,IER3,NFKBIA,TNF,TNFAIP3	80 (8)
RNASE2		enzyme		-1.966	0.000119	CCL23,CCL3,CD83,TNF
TMEM173		other		-1.732	0.000119	C15orf48,CXCL2,IL1B,TNF	64 (13)
TNFAIP8L2		other			0.000119	CXCL2,IL1B,TNF	74 (10)
PTPRE		phosphatase			0.000119	CXCL2,CXCL3,IL18
PARK7		enzyme			0.000119	HIF1A,ICAM1,SOD2	14 (3)
Pkc(s)		group		-1.698	0.00012	CACNA1C,CD55,EDN1,HIF1A,NFKB1,PPP1R15A,TNF,VDR	93 (24)
GDF9		growth factor		-1.004	0.000132	PLAU,PTGER2,PTX3,TNFAIP6
26s Proteasome		complex		-0.485	0.000133	CXCL3,GCH1,ICAM1,NFKB1,NFKB2,SOCS3	60 (13)
Insulin		group		-0.571	0.000141	ACSL1,AQP9,CXCL1,DDIT4,EDN1,HIF1A,ICAM1,NFKBIA,PPP1R15A,TNF	86 (19)
Sod		group			0.000148	CCL3L3,CXCL3,ICAM1	88 (19)
PADI2		enzyme			0.000148	CXCL2,CXCL3,RELA
BCL10		transcription regulator			0.000148	CXCL2,TNF,TNFAIP3	68 (17)
FAM132A		other			0.000148	IL1B,TNF
SPON2		other			0.000148	NFKB1,TNF
NAAA		enzyme			0.000148	IL1B,TNF
miR-125b-1-3p (miRNAs w/seed CGGGUUA)		mature microrna			0.000148	IL1B,TNF
FGA		other			0.000148	IL1B,TNF	57 (7)
CARD8		other			0.000148	BCL2A1,IL1B
AZU1		peptidase			0.000148	IL1B,TNF
GJC1		ion channel			0.000148	IL1B,TNF	32 (7)
NLRC3		other			0.000148	IL1B,TNF
ERO1A		enzyme			0.000148	CXCL2,CXCL3
AHCY		enzyme			0.000148	GPX1,ICAM1
TSC22D3		transcription regulator		1.963	0.000163	ICAM1,IL1B,NFKB1,TNF	69 (19)
GHR		transmembrane receptor	Activated	2	0.000163	IL1B,RELA,SOCS3,TNF	86 (21)
FCER1G		transmembrane receptor		-0.919	0.000163	CCL3,IL1B,IL1RN,TNF	76 (20)
MAPK1		kinase		-0.739	0.000167	CCL3L3,CSTA,GNG2,IL1B,IL1RN,LAMP3,PLAU,PTGER2,TNF,VDR	84 (20)
GC-GCR dimer		complex			0.000181	IL1RN,NFKBIA,SLPI
PLCG2		enzyme			0.000181	BCL2A1,ICAM1,TNF	69 (17)
LGR4		transmembrane receptor			0.000219	IL1A,IL1B,TNF	61 (8)
SIRT3		enzyme			0.000219	IL1B,SOD2,TNF	68 (17)
Endothelin		group			0.000219	EDN1,RELA,TNF	66 (11)
PHLPP1		enzyme			0.000219	CXCL2,CXCL3,IL18	49 (6)
LAMA5		other			0.000219	CCL3L3,CXCL3,TNF	51 (5)
PPP2R5C		other			0.000219	BCL2A1,NFKB1,TNFAIP3	59 (7)
S1PR1		g-protein coupled receptor			0.000219	ICAM1,IL1A,TNF	68 (16)
IL11RA		transmembrane receptor			0.000219	CCL20,CCL3L3,CXCL3	48 (7)
CCR6		g-protein coupled receptor			0.000219	CCL20,CCL3L3,TNF	62 (10)
VDR	-1.096	transcription regulator		-0.672	0.000223	ICAM1,IER3,IL18,IL1A,IL1RN,VDR	75 (17)
IL21		cytokine		-1.913	0.000228	CCL20,CCL3L3,CCRL2,HIF1A,IL4I1,SOCS3,TNF	71 (17)
INSR		kinase		-1.432	0.000241	ACSL1,BCL2A1,CD83,EDN1,GCH1,IER3,NFKB2,PDE4B,SOCS3,TNF	81 (16)
JUNB		transcription regulator			0.000244	CCL3L3,CD82,CXCL2,CXCL3,PLAU,TNF	62 (15)
SMARCA4		transcription regulator	Inhibited	-3.317	0.000254	BCL2A1,CARD16,CARD17,CCRL2,CYB5R2,GPX1,ICAM1,IER3,IL1B,MAFF,NFKB2,PDE4B,PTX3
SNCA		enzyme			0.00026	CHMP4B,IL1B,SERPINB1,TNF,TRIB3	48 (12)
WNT3A		cytokine		0.707	0.000261	CCL3L3,DCUN1D3,DDIT4,EDN1,SERPINB1,SLPI,TNF,TRIB3	33 (5)
IL17R		complex			0.000261	CCL20,CXCL1,CXCL3	57 (7)
CD200		other			0.000261	CCL3L3,IL1B,TNF	73 (15)
CCL4		cytokine			0.000261	CCL3,CD40,TNF	73 (16)
PAEP		other			0.000261	CD83,CXCL1,EDN1
ALB		transporter	Inhibited	-2	0.000262	EDN1,IL1B,RELA,TNF	91 (24)
GPS2		transcription regulator	Activated	2	0.000262	CCL20,MCTP1,NFKBIA,RNF144B
RAC2		enzyme			0.000262	CCL3L3,IL1B,NFKB1,SLPI
ABCA1		transporter		1.998	0.000262	CCL3L3,CXCL3,IL1B,TNF	73 (18)
HDAC2		transcription regulator		-1.067	0.000266	ATG7,IL1A,NCR3LG1,NFKBIA,PLAU,TNF	70 (13)
ID3		transcription regulator			0.00028	CD83,CXCL1,HIF1A,ICAM1,SOCS3,TNFRSF4,TRAF1	59 (7)
APOA1		transporter		1.072	0.000286	ICAM1,IL1B,SOD2,TNF	72 (21)
MTPN		transcription regulator	Inhibited	-2.236	0.000291	BCL2A1,EDN1,NFKB1,RELA,TNF	60 (10)
B3GNT2		enzyme			0.000295	IL1B,TNF
Casein		group			0.000295	ICAM1,IL1B
ABCD2		transporter			0.000295	RELA,TNF
MUC2		other			0.000295	IL1B,TNF
FGG		other			0.000295	IL1B,TNF	57 (7)
ORM1	-2.828	other			0.000295	IL1RN,TNF
CD163		transmembrane receptor			0.000295	IL1B,TNF	56 (7)
ITGAX		transmembrane receptor			0.000295	CCL3,IL1B	15 (3)
IRAK1BP1		other			0.000295	NFKB1,RELA
ACOD1	-1.768	enzyme			0.000295	TNF,TNFAIP3	55 (7)
PELI2		other			0.000295	CXCL2,TNF	60 (11)
IFIT2		other			0.000295	IL1B,TNF	19 (4)
PTEN		phosphatase		0.278	0.000295	ACSL1,CD40,CXCL2,EDN1,G0S2,HIF1A,IL1B,NFKB1,PLAU,SOCS3,TNF	70 (18)
TNFSF14		cytokine			0.000309	CD40,ICAM1,TNF	75 (19)
FBXO32		enzyme		1.522	0.000326	CCL20,CXCL2,CXCL3,IL1B,SOD2
PAF1		other		-1.982	0.000338	CCL3,CCL3L3,CCL4L1/CCL4L2,SOD2
miR-146a-5p (and other miRNAs w/seed GAGAACU)		mature microrna	Activated	2.2	0.000344	CD40,IRAK2,RELA,S100A12,TNF	36 (7)
ATF2		transcription regulator			0.000344	BCL2A1,PLAU,RELA,SOD2,TNF	63 (10)
ETS		group			0.000361	CHI3L1,ICAM1,TNF
TRAIP		enzyme			0.000361	IL1A,IL1B,TNF	55 (7)
PYCARD		transcription regulator			0.000361	IL18,IL1B,TNF	71 (16)
miR-31-5p (and other miRNAs w/seed GGCAAGA)		mature microrna			0.000361	CXCL1,HIF1A,IL1B
F10		peptidase			0.000361	ICAM1,NFKBIA,TNFAIP3	76 (17)
NLRC5		transcription regulator			0.000361	CD40,IL1B,TNF	65 (17)
ATG7	-1.182	enzyme		0	0.000367	IL1B,NFKBIA,SOCS3,TNF	82 (21)
MET		kinase	Inhibited	-2.236	0.000384	CCL3L3,EDN1,IL18,SOCS3,SOD2	81 (18)
LGALS3		other		-1.033	0.000384	CCL3L3,FSCN1,ICAM1,SOCS3,TNF	70 (18)
ANGPT2		growth factor	Inhibited	-2.401	0.000416	CCL3L3,EDN1,HIF1A,ICAM1,IL1B,PLAU,SOD2	88 (18)
ITGAM		transmembrane receptor			0.000419	CCL3,IL1B,TNF	62 (15)
ACKR1		g-protein coupled receptor			0.000419	ICAM1,NINJ1,TNFAIP3
RNASE1		enzyme			0.000419	CCL23,CCL3,TNF
TNFSF13B		cytokine			0.000429	BCL2A1,CD40,ICAM1,NFKB2	66 (12)
LDLR		transporter			0.000449	CD40,ICAM1,IL1A,IL1B,TNF	67 (16)
PTPN1		phosphatase			0.000463	CXCL2,CXCL3,NFKBIA,TNF	79 (17)
IL22		cytokine	Inhibited	-2.219	0.000472	CXCL2,IL1A,IL1B,SOCS3,TNF	70 (16)
GADD45A		other			0.000483	CXCL2,CXCL3,IL1B	59 (10)
ATPase		group			0.000489	CD40,ICAM1
TLR10		transmembrane receptor			0.000489	IL1B,TNF	63 (17)
BPI		transporter			0.000489	ICAM1,TNF
FLT4		transmembrane receptor			0.000489	IL1B,TNF	61 (10)
Tlr12		other			0.000489	IL1B,TNF	60 (11)
IgG2b		complex			0.000489	IL1B,TNF	57 (7)
CSF		group			0.000489	BCL2A1,ORM1
PARG		enzyme			0.000489	IL1B,TNF	67 (12)
STX11		transporter			0.000489	IL1B,TNF	35 (4)
APOH		transporter			0.000489	NFKB1,TNF
PILRB		other			0.000489	IL1B,TNF
EIF2AK1		kinase			0.000489	IL1B,TNF	32 (7)
SENP6		peptidase			0.000489	ICAM1,TNF	56 (7)
LILRB3		transmembrane receptor			0.000489	CCL3L3,IL1B	60 (7)
RTKN		other			0.000489	BCL2A1,TNFAIP3
TNFAIP8		other			0.000489	CXCL3,IL1B
AIM2		other			0.000489	IL18,IL1B	57 (10)
Casp12		peptidase			0.000489	IL18,TNF	8 (4)
CEBPE		transcription regulator			0.000499	ALOX5AP,IL18,IL1RN,TNF
DCN		other		0.068	0.000499	HIF1A,ICAM1,IL1B,TNF	73 (19)
Histone h3		group			0.000503	BTG3,CD40,CKAP4,ICAM1,IL1A,IL1B,NFKBIA,SOCS3,SOD2,TNFAIP3	80 (17)
LIF		cytokine		-0.031	0.000516	CCL3L3,CXCL2,HIF1A,IL1B,SOCS3,SOD2,TNF	73 (18)
PARP1		enzyme		-1.999	0.000521	CXCL1,CXCL3,ICAM1,IL1B,TNF	67 (15)
PTGES		enzyme			0.000537	CXCL3,IL1B,TNF,TRAF1	67 (12)
MST1		growth factor			0.000553	IL18,IL1RN,TNF
XIAP		enzyme			0.000553	CXCL1,SOD2,TNF	75 (19)
CARD11		kinase			0.000553	CCL3L3,NFKB1,TNF	77 (20)
Pdgf (complex)		complex		-1.387	0.000575	CXCL3,EDN1,HIF1A,ICAM1,PLAU	78 (18)
FANCC		other			0.000577	AQP9,IL1B,PTX3,TNF
Stat3-Stat3		complex			0.000628	ICAM1,SOCS3,SOD2
CLEC7A		transmembrane receptor			0.000628	CXCL2,IL1B,TNF	70 (22)
BGN		other			0.000628	CXCL3,IL1B,TNF	63 (11)
DPP4		peptidase			0.000628	IL1RN,PLAU,TNF	78 (15)
TRPV4		ion channel			0.000628	CCL3L3,CXCL2,SOCS3	66 (12)
GNA15		enzyme			0.000662	CCL20,CXCL2,NFKB1,SOD2,TRIB3	60 (10)
PRKCB		kinase			0.000663	CD40,CD83,ICAM1,SOD2	80 (22)
EGF		growth factor		-1.006	0.000691	CCL20,EDN1,HIF1A,ICAM1,IER3,IL1B,PLAU,SOCS3,TNFRSF4,VASP,VDR	78 (18)
ZC3H12A	-1.19	enzyme			0.00071	IL1B,TNF,TNFRSF4	64 (15)
TRA		transmembrane receptor			0.00071	PTCRA,SOCS3,TNF	50 (7)
CXCL10		cytokine			0.00071	IL1A,IL1B,TNF	65 (15)
PLK4		kinase			0.00071	CD40,EDN1,IL1B	57 (7)
CXCL6		cytokine			0.00073	IL1B,TNF
CLEC6A		transmembrane receptor			0.00073	IL1B,TNF	58 (7)
HLA-DQ		complex			0.00073	IL1B,TNF	59 (7)
SMPD2		enzyme			0.00073	IL1B,TNF
GRK5		kinase			0.00073	NFKB1,RELA
PROK2		other			0.00073	HIF1A,IL1B	56 (7)
GNAI3		enzyme			0.00073	CCL3L3,TNF	46 (10)
FANCD2		other			0.00073	GPX1,TNF
PRSS8		peptidase			0.00073	IL1A,IL1B
F13A1		enzyme			0.00073	IL1B,TNF
GRM5		g-protein coupled receptor			0.00073	SOD2,TNF	81 (16)
PIP5K1B		kinase			0.00073	IL1B,TNF	69 (20)
KLRB1		transmembrane receptor			0.00073	CCL3L3,TNF
SCD		enzyme			0.000757	CCL3L3,CXCL3,IL1B,TNF	69 (14)
NfkB1-RelA		complex			0.000799	CXCL1,ICAM1,TNF
miR-221-3p (and other miRNAs w/seed GCUACAU)		mature microrna			0.000799	DDIT4,ICAM1,SOD2
ADAMTS12		peptidase			0.000799	ACOD1,CHI3L1,CLEC4E
TAF4B		transcription regulator			0.000799	IER3,NFKBIA,TNFAIP3
PLK2		kinase			0.000799	CD40,EDN1,IL1B
CD38		enzyme		-1.664	0.000862	CKAP4,ICAM1,SLC39A8,SLC7A5,SOCS3,UPB1
PTGER2	-1.314	g-protein coupled receptor	Inhibited	-2.17	0.000867	CLEC4D,IL1A,IL1B,TNF,TNFAIP6	75 (19)
REN		peptidase			0.000894	ICAM1,RELA,TNF	59 (7)
ALOX15		enzyme			0.000894	ICAM1,IL1B,TNF	85 (22)
PTPRC		phosphatase			0.000894	BCL2A1,CCL3L3,TNF	75 (18)
NRIP1		transcription regulator			0.000916	IL1B,PTX3,TNF,TNFAIP6	79 (15)
EPO		cytokine		-0.147	0.000938	EDN1,IL18,NFKBIA,RELA,SAMSN1,SEC22B,SOCS3,TNF	72 (16)
NUPR1		transcription regulator		-1.508	0.00096	CXCL3,CYSTM1,GCH1,HILPDA,LHFPL2,PLK3,PPP1R15A,RILPL2,SLC39A8,TNIP1,TRIB3
EIF2AK4		kinase			0.000996	PPP1R15A,SOD2,TNF
THBS1		other			0.000996	IL1B,PLAU,TNF	72 (17)
TNFSF15		cytokine			0.000996	CD40,CD83,CXCL2	63 (9)
TAB1		enzyme			0.000996	CCL20,GCH1,IL1B	66 (10)
Tlr11		transmembrane receptor			0.00102	IL1B,TNF	63 (17)
IgG2a		complex			0.00102	IL1B,TNF	71 (20)
Sfk		group			0.00102	ICAM1,IL1B	80 (20)
ABCD1		transporter			0.00102	RELA,TNF
LITAF		transcription regulator			0.00102	IL1A,TNF	54 (7)
SELL		transmembrane receptor			0.00102	IL1B,TNF	67 (18)
PRTN3		peptidase			0.00102	IL18,TNF	60 (11)
RNF41		enzyme			0.00102	IL1B,TNF	73 (23)
TRPA1		transporter			0.00102	CXCL3,IL1B
ELN		other			0.00102	IL1B,TNF	86 (22)
RBCK1		transcription regulator			0.00102	ICAM1,TNFAIP3	56 (7)
GALP		other			0.00102	IL1A,IL1B
Klrk1		other			0.00102	CCL3L3,TNF	51 (9)
NCR3		transmembrane receptor			0.00102	CCL3,TNF	62 (7)
Collagen type I		complex		-1.982	0.0011	CD83,HDGF,PLAU,TNF	65 (14)
S100A6		transporter			0.00111	CCL20,CXCL2,TNFAIP3
NPPA		other			0.00111	EDN1,IL1B,TNF	81 (20)
NOTCH1		transcription regulator		-1.664	0.00113	CD82,CTSG,ICAM1,NFKB1,PTCRA,RELA,TNF	62 (10)
STAT5B		transcription regulator		0.447	0.00115	CCL3L3,RELA,SOCS3,TNF,TNFRSF4,TRAF1	81 (13)
RET		kinase		-1.982	0.00121	CCL20,CXCL1,IL1B,PLAU,TNF	68 (14)
NFAT5		transcription regulator			0.00122	BCL2A1,DDIT4,TNF
MIR124		group			0.00122	IL1B,RELA,TNF
PRKCQ		kinase			0.00122	NFKB2,TNF,TNFRSF4	74 (13)
GNAI2		enzyme			0.00122	CCL3L3,CXCL3,TNF	74 (21)
LEPR		transmembrane receptor		-1.982	0.00122	CCL3L3,IL1RN,REPIN1,SOCS3,TNF,TNFRSF4	74 (19)
CD3E		transmembrane receptor			0.00123	MAP3K8,NFKB1,NFKBIA,TNF	78 (18)
MGEA5		enzyme		-0.333	0.00124	ALOX5AP,CCL20,CCL3L3,CD40,CD55,FSCN1,IL18,PLAU,SOCS3
NR4A2		ligand-dependent nuclear receptor			0.0013	CCL20,PTX3,SLC39A8,TNF
FGF1		growth factor		1.067	0.00131	CCL3,EDN1,GPX1,ICAM1,SERPINB1	61 (7)
ABCB4		transporter			0.00135	CCL20,NFKB1,NFKB2
PLP1		other			0.00135	CCL20,CXCL2,TNF	80 (16)
TIMP1		cytokine			0.00135	CD40,CTSG,PLAU	14 (3)
HSF2		transcription regulator			0.00135	HIF1A,IL1B,TNF
TYK2		kinase			0.00135	HIF1A,IL1B,SOCS3	75 (20)
PPT1		enzyme			0.00135	CXCL3,TNF
NLRX1		other			0.00135	IL1B,TNF	64 (14)
DEPTOR		other			0.00135	CCL20,ICAM1	60 (7)
FANCA		other			0.00135	IL1B,TNF	73 (13)
CD8A		other			0.00135	IL1B,TNF	57 (7)
CD244		transmembrane receptor			0.00135	CCL3L3,TNF	62 (10)
S100a7a		other			0.00135	CXCL1,IL1A
B4GALT1		enzyme			0.00135	CCL3L3,CXCL3
SH3KBP1		other			0.00135	BCL2A1,HIF1A
IL1R2		transmembrane receptor			0.00135	CCL20,TNF
SERPINE2		other			0.00135	IL1A,IL1B	57 (7)
GHSR		g-protein coupled receptor			0.00135	IL1B,TNF	75 (19)
ARF6		transporter			0.00135	IL1B,TNF	75 (19)
XCL1		cytokine			0.00135	CD40,TNF
HSPA8		enzyme			0.00135	HIF1A,TNF
ULBP1		transmembrane receptor			0.00135	CD83,TNF
SPDEF		transcription regulator			0.00138	CD40,HIF1A,PLAU,VASP	58 (7)
ID2		transcription regulator			0.00138	CD83,HIF1A,ICAM1,SOCS3,TNFRSF4,TRAF1
DOCK8		other	Inhibited	-2	0.00145	CD40,EDN1,IL18,TNF
ATF3		transcription regulator		0.575	0.00145	CD82,NFKB2,PPP1R15A,TNF	61 (7)
GAB2		other			0.00148	CCL3L3,HIF1A,TNF	83 (20)
BSG		transporter			0.00148	HIF1A,IL18,TNF	57 (7)
DNASE2		enzyme			0.00148	CXCL2,IL18,TNF
KMT2D		transcription regulator	Inhibited	-2.433	0.00151	BTG3,CD55,CKAP4,EBI3,LAMB3,METRNL
Ifn		group		-1.732	0.00152	CD40,CD83,EDN1,HIF1A,ICAM1	74 (21)
FOSL1		transcription regulator		1	0.00153	CCL3L3,IL1B,PLAU,TNF	48 (6)
PDX1		transcription regulator		-1.633	0.00156	CXCL2,GCH1,IER3,IL1B,NFKB1,PDE4B
PRKCE		kinase			0.00162	CD55,IL1B,NFKB1,TNF	98 (23)
SASH1		other	Inhibited	-2	0.00162	CD40,EDN1,IL18,TNF	36 (7)
MTTP		transporter			0.00162	CCL3L3,CXCL3,TNF
IRF9		transcription regulator			0.00162	IL1A,SOCS3,TNF
CREBBP		transcription regulator			0.00169	ADORA2A,CTSG,FNDC3B,GNG2,MAP3K8,SOCS3,TNF,TNFAIP3,TRAF1	59 (7)
SUZ12		enzyme			0.0017	IVNS1ABP,LAMB3,PLAU,SLC7A5,VASP
PI3KÎ³		group			0.00173	IL1B,TNF	56 (7)
HTR7		g-protein coupled receptor			0.00173	IL1B,TNF	68 (18)
SLC16A3		transporter			0.00173	IL1B,TNF
FBXO42		other			0.00173	ICAM1,TNF
FAT1		other			0.00173	IL1B,PLAU	58 (7)
EGLN2		enzyme			0.00173	HIF1A,TNF	70 (9)
SARM1		transmembrane receptor			0.00173	CCL3L3,TNF	19 (4)
BCKDK		kinase			0.00173	SOD2,TNF
immune complex		complex			0.00173	IL1RN,SOCS3
TOLLIP		other			0.00173	NFKB1,TNF	54 (8)
UNC5B		transmembrane receptor			0.00173	CXCL2,TNF
TRG		other			0.00173	CXCL1,IL1B
PI3		other			0.00173	NFKBIA,TNF	58 (6)
TAC4		other			0.00173	IL1B,TNF	69 (19)
TNFRSF17		transmembrane receptor			0.00173	CD40,ICAM1	57 (13)
CTSZ		peptidase			0.00173	CD83,TNF
CD209		other			0.00173	CCL3,TNF
DDB2		other			0.00173	NFKBIA,SOD2	43 (6)
Ighg2b		other			0.00173	IL1B,TNF	43 (7)
PIM3		kinase			0.00173	IL1B,TNF
LAT2		other			0.00173	CCL3L3,TNF	42 (7)
IL12RB2		transmembrane receptor			0.00173	IL18,TNF
SAA		group			0.00176	ICAM1,IL1RN,RELA	64 (14)
JAK2		kinase	Inhibited	-2.213	0.00177	ICAM1,IL1B,SLC1A3,SOCS3,TNF	70 (18)
FLT1		kinase		0	0.00179	CLIC4,ICAM1,MARCKS,TNIP1
Ras		group		-1.342	0.00183	EDN1,NFKB1,PLAU,SOD2,TNF	75 (19)
CD80		transmembrane receptor			0.00192	ICAM1,IL1B,TNF	77 (21)
GTF2B		transcription regulator			0.00192	BCL2A1,NFKBIA,TNFAIP3	31 (3)
IRAK1		kinase			0.00192	IL1B,RELA,TNF	70 (20)
GAPDH		enzyme			0.00192	CCL20,CCL3,CXCL1
BCR (complex)		complex			0.00196	BCL2A1,CCL3,NFKB2,RELA,SLAMF7	68 (16)
INS		other		-0.861	0.00203	AQP9,HIF1A,ICAM1,TNF,TRIB3	85 (23)
STAT		group			0.00208	PTGER2,SOCS3,TNF
PLAUR		transmembrane receptor			0.00208	CXCL3,PLAU,TNF	72 (17)
IFNE		cytokine			0.00208	CD40,CD83,PTGER2	28 (6)
IGHM		transmembrane receptor			0.00208	IL1B,NFKBIE,SLAMF7
IL9		cytokine			0.00208	CCL20,CCL3L3,TNF	77 (17)
ANKRD17		other			0.00215	CD40,SOCS3
CMKLR1		g-protein coupled receptor			0.00215	CD55,TNF
PELI1		enzyme			0.00215	IL1B,TNF	66 (17)
ADCY7		enzyme			0.00215	IRAK2,TNF
TYRO3		kinase			0.00215	IL1B,TNF	73 (16)
NCF4		enzyme			0.00215	IL1B,TNF	40 (5)
NCR1		transmembrane receptor			0.00215	CCL3L3,TNF	42 (7)
TNNI3		transporter			0.00215	CCL3L3,CXCL3
S1PR3		g-protein coupled receptor			0.00215	ICAM1,IL1B	78 (20)
CYBA		enzyme			0.00215	SOD2,TNF
MAPT		other		-1.732	0.0022	BASP1,GNG2,IL1B,NFKB1,NFKB2,SLC1A3,TNF	74 (12)
ACKR2		g-protein coupled receptor			0.00226	ACOD1,IL1A,IL1B	56 (7)
MERTK		kinase			0.00226	IL18,IL1B,TNF	64 (13)
SYK		kinase			0.00226	EDN1,IL1B,TNF	72 (18)
CALR		transcription regulator			0.00226	CXCL3,ICAM1,TNF	65 (18)
S100A4		other			0.00226	CLIC4,CXCL3,PLAU	57 (7)
MYC		transcription regulator		0.101	0.00234	ACOD1,BCL2A1,CLIC4,DDIT4,EBI3,EDN1,GBP3,HIF1A,ICAM1,IER3,LAMB3,NFKBIA,PLAU,SLC7A5,SOD2,TNF	89 (20)
IFN alpha/beta		group		-1.964	0.00239	CCRL2,CD40,CD83,SLPI
RHOA		enzyme			0.00239	ICAM1,IL1B,NFKB1,PLAU	67 (16)
IL23		complex			0.00244	CCL20,IL4I1,TNF	35 (6)
CYLD		transcription regulator			0.00244	CD40,IL1B,NFKB2	60 (10)
MBTD1		other			0.00244	AQP9,CXCL3,NFKBIA
MKL1		transcription regulator		1.342	0.00249	CDC42EP2,CTSG,G0S2,ICAM1,SLPI
NFATC1		transcription regulator			0.0025	CD40,EDN1,ICAM1,TNF	76 (20)
CARD9		other			0.00262	CXCL2,TNF	63 (12)
PLA2G2D		enzyme			0.00262	IL1B,TNF
UCP2		transporter			0.00262	IL1B,TNF	63 (10)
mir-515		microrna			0.00262	HIF1A,RELA
CSK		kinase			0.00262	IL1B,TNF	78 (24)
NDFIP1		other			0.00262	IL1B,TNF	72 (18)
S100A7		other			0.00262	CXCL1,IL1A
Ifnz (includes others)		cytokine			0.00262	CD40,CD83
PI3K (family)		group		0.762	0.00262	ATG7,HIF1A,TNF,WTAP	58 (11)
TGFA		growth factor			0.00262	CCL20,CXCL2,ICAM1,SLPI	75 (14)
RARB		ligand-dependent nuclear receptor			0.00262	BCL2A1,CXCL2,ICAM1,IL1B	76 (17)
HDAC6		transcription regulator			0.00263	HIF1A,PLAU,TNF	87 (21)
Pka		complex		-1.571	0.00266	CD40,EDN1,PDE4B,SLC1A3,TNF	74 (20)
N-cor		group			0.00274	ACSL1,CXCL2,MCTP1,RNF144B	45 (7)
MTOR		kinase		-0.664	0.00278	ATG7,CD40,DDIT4,HIF1A,SEC22B,SERPINB1,SOCS3	73 (11)
NOS3		enzyme			0.00282	CXCL3,ICAM1,TNF	71 (19)
TRAF3IP2		other			0.00282	CXCL2,CXCL3,ZC3H12A	64 (8)
IL7		cytokine		-1.406	0.00283	CCL3,CXCL1,CXCL3,SOCS3,TNF	78 (15)
STK40		kinase			0.00303	CCL3L3,CXCL1,IL1B	57 (7)
mir-145		microrna			0.00303	CACNA1C,FSCN1,SOD2
NR5A2		ligand-dependent nuclear receptor		-0.762	0.00312	ICAM1,IL1B,PLK3,TNF	61 (7)
FCMR		other			0.00313	NFKB2,TNF	58 (7)
CST3		other			0.00313	IL1B,NFKBIA	62 (7)
CTSG	-1.488	peptidase			0.00313	IL1B,TNF	58 (13)
PIAS4		transcription regulator			0.00313	CXCL2,IL1B	63 (10)
PDCD4		other			0.00313	IL1B,PLAU	63 (12)
GRN		growth factor			0.00313	ICAM1,TNF	71 (15)
IL15RA		transmembrane receptor			0.00313	EDN1,TNF	69 (15)
BTC		growth factor			0.00313	CCL20,TNFAIP6
TFF3		other			0.00313	CD55,HIF1A
SIRPA		phosphatase			0.00313	CCL3L3,TNF	62 (9)
CD2		transmembrane receptor			0.00325	CD40,ICAM1,TNF	73 (17)
HOXC6		transcription regulator			0.00325	NFKB2,SLC1A3,TARP
mir-155		microrna			0.00325	IL1B,RELA,SOCS3,TNF	65 (17)
AR		ligand-dependent nuclear receptor	Inhibited	-2	0.00328	BASP1,CACNA1C,CCL3L3,CKAP4,EDN1,PLAU,SLC39A8,TARP,TNF	88 (19)
NR1H2		ligand-dependent nuclear receptor		1.715	0.00339	IL1B,IL1RN,NFKBIA,TNF	73 (17)
RXRB		ligand-dependent nuclear receptor			0.00347	ACSL1,CCL20,TNF
PIK3CG		kinase			0.00347	ICAM1,IL1B,TNF	73 (19)
ARHGAP21		other			0.00347	CXCL2,IL18,TNF
SBDS		other			0.00353	MAFB,MAFF,PPP1R15A,TRIB3	5 (2)
EHF		transcription regulator	Inhibited	-2	0.00353	CCL20,CCL4L1/CCL4L2,IL1RN,S100A12
Actin		group			0.00368	IL18,IL1B
LILRA2		other			0.00368	CD40,TNF	52 (6)
mir-127		microrna			0.00368	IL1B,TNF	35 (7)
HIF3A		transcription regulator			0.00368	EDN1,HIF1A	49 (7)
CRY2		enzyme			0.00368	IL1B,TNF	7 (2)
CD180		other			0.00368	BCL2A1,TNF	59 (6)
NOX1		ion channel			0.00368	NFKB1,TNF	63 (14)
PON1		phosphatase			0.00368	ICAM1,TNF	77 (16)
CRY1		enzyme			0.00368	IL1B,TNF	60 (7)
FGF8		growth factor		1	0.00368	CITED4,LAMB3,SLPI,VDR
SRC (family)		group			0.00371	HIF1A,ICAM1,TNF	78 (17)
IL25		cytokine			0.00371	CCL3,IL1B,TNF	68 (15)
IRF4		transcription regulator		0.574	0.00373	CCL20,CXCL3,IL1B,IL1RN,TNF	78 (16)
LPL		enzyme			0.00395	ICAM1,IL1B,TNF	74 (19)
FOXO4		transcription regulator			0.00395	HIF1A,IER3,SOD2	56 (7)
BCL11B		transcription regulator			0.00395	CCL3,MAP3K8,TNF
CDKN2A		transcription regulator		-1.2	0.004	BTG3,CCL3L3,IL1A,IL1B,NFKB2,PTX3,TNF	92 (18)
PRKAA1		kinase		0.882	0.00414	DOCK4,NFKBIA,SOCS3,TNF	69 (11)
NFkB (family)		group			0.00427	RELA,TNFAIP3
NCF1		enzyme			0.00427	ICAM1,TNF	74 (21)
GHRHR		g-protein coupled receptor			0.00427	IL1B,TNF	60 (7)
FCER2		transmembrane receptor			0.00427	CCL3,TNF	54 (8)
ATXN7		other			0.00427	BASP1,SLC1A3
PHB		transcription regulator			0.00427	IL1B,TNF	59 (7)
LTB4R		g-protein coupled receptor			0.00427	CCL3L3,CXCL3
TFAP2B		transcription regulator			0.00427	EDN1,SOD2
PDE5A		enzyme			0.00427	IL1B,PDE4B
TRIM21		enzyme			0.00427	IL1B,TNF	74 (18)
KIT		transmembrane receptor			0.00431	CXCL3,ICAM1,SOCS3,TNF	71 (18)
CALCA		other		0.152	0.00431	EDN1,IL1A,SEC22B,TNF	81 (17)
POMC		other		0.298	0.00447	ICAM1,IL18,SOD2,TNF	75 (17)
PPARGC1A		transcription regulator		-0.537	0.00452	GPX1,IL1RN,SOCS3,SOD2,TNF,TRIB3	80 (18)
TCF3		transcription regulator			0.00452	IL1B,PTCRA,SLC7A5,SOCS3,TNF,ZC3H12A	38 (3)
PTH		other			0.00455	CXCL2,PLAU,SEC22B,SOCS3,VDR	66 (13)
GATA2		transcription regulator			0.00457	AQP9,CCL3L3,CLEC4E,CSTA,CTSG,EDN1,MCTP1
TFAP2A		transcription regulator			0.00464	CXCL1,CXCL2,PLAU,SOD2
NRF1		transcription regulator			0.00474	CCL20,IL1A,IL1RN
SMAD3		transcription regulator		-1.289	0.00483	CCL3L3,CXCL3,DOCK4,EDN1,IL1B,TNF	68 (16)
IFNA2		cytokine		-1.956	0.00483	HIF1A,IL1B,SAMSN1,SLC15A3,SOCS3,TNF	76 (18)
Fcgr3		group			0.0049	IL1RN,TNF	67 (12)
MDK		growth factor			0.0049	CXCL3,RELA
ROCK1		kinase			0.0049	EDN1,ICAM1
EPHX2		enzyme			0.0049	ICAM1,IL1B	64 (12)
HAVCR2		other			0.0049	IL1B,TNF	53 (7)
STIM1		ion channel			0.0049	GPX1,TNF
BDKRB2		g-protein coupled receptor			0.0049	EDN1,ICAM1	69 (12)
ITIH1		other			0.0049	TNF,TNFAIP6
TNFSF9		cytokine			0.0049	ICAM1,TNF	58 (7)
HNRNPU		transporter			0.0049	IL1B,TNF
CNR2		g-protein coupled receptor			0.0049	IL1B,TNF	73 (18)
CACNA1A		ion channel			0.0049	IL1B,TNF	42 (7)
RGS1		other			0.0049	CCL3L3,CXCL2
Mt1		other			0.0049	NFKBIA,RELA
SOD2	-1.197	enzyme			0.005	GCH1,IL1B,SOD2,TNF	86 (21)
CDK9		kinase			0.00503	CXCL2,NFKBIA,TNFAIP3
Creb		group		-1.446	0.0051	CACNA1C,FSCN1,IER3,IL1B,ORM1,PDE4B,TNF
SNAI1		transcription regulator			0.00518	CD55,VASP,VDR,VILL
mir-27		microrna			0.00532	EDN1,IL1B,TNF	61 (9)
FYN		kinase			0.00532	IL1B,SOCS3,TNF	62 (17)
RNASEL		enzyme			0.00558	IL1B,TNF	79 (19)
CFB		peptidase			0.00558	CXCL2,CXCL3
COL2A1		other			0.00558	IL1B,TNF	82 (17)
TNFRSF6B		transmembrane receptor			0.00558	ICAM1,TNF	62 (14)
GDF15		growth factor			0.00558	PLAU,TNF	55 (14)
NT5E		phosphatase			0.00558	IL1B,TNF	65 (15)
BIRC2		enzyme			0.00558	CXCL1,TNF	53 (7)
EPHB6		kinase			0.00558	TNF,TRIB3
TEK		kinase			0.00558	IL1A,TNF
RPS6KA5		kinase			0.00558	CCL20,TNF	60 (8)
IL1RL1		transmembrane receptor			0.00558	CXCL3,TNF	64 (17)
ZBTB20		transcription regulator			0.00562	NFKBIA,SOCS3,TNF	26 (3)
CAT		enzyme			0.00562	ATG7,BCL2A1,HIF1A	87 (19)
NR1H3		ligand-dependent nuclear receptor		1.414	0.00577	IL1B,IL1RN,NFKBIA,TNF	76 (15)
TGFB2		growth factor		-0.781	0.00577	CD40,DOCK4,EDN1,VDR	75 (17)
PSEN1		peptidase			0.00583	ACSL1,BASP1,CCL3L3,CXCL2,GNG2,IL1B,MTF1,TNF	78 (14)
IGF2		growth factor			0.00626	GCH1,HIF1A,IER3,NFKBIA,SOCS3	84 (16)
STK11		kinase		0.625	0.00626	DOCK4,HIF1A,HILPDA,NFKB2,TNFAIP3
FLT3LG		cytokine			0.00626	CD40,CD83,ICAM1	76 (13)
Angiotensin II receptor type 1		group			0.00629	CCL3L3,EDN1
HCAR2		g-protein coupled receptor			0.00629	IL1B,TNF	60 (7)
Hmgb1		transcription regulator			0.00629	IL1B,TNF	67 (13)
Iga		complex			0.00629	CCL3,TNF	60 (7)
p85 (pik3r)		group			0.00629	HIF1A,RELA	65 (13)
STAP2		other			0.00629	CXCL2,TNF	52 (7)
ITCH		enzyme			0.00629	IL1B,TNF	71 (23)
IGHE		other			0.00629	CCL3L3,TNF	71 (13)
ADRB3		g-protein coupled receptor			0.00629	IL1B,TNF	78 (16)
BTG2		transcription regulator			0.00629	CXCL3,SOD2
PCSK1		peptidase			0.00629	IL1B,TNF
NCR2		transmembrane receptor			0.00629	CCL20,TNF
PIN1		enzyme			0.0066	BCL2A1,IL1B,MAP1LC3A	57 (7)
MAP3K1		kinase			0.0066	CSTA,PLAU,TNF	68 (16)
IFNA1/IFNA13		cytokine			0.0066	CD40,CD83,IL1B	67 (14)
F2RL1		g-protein coupled receptor			0.00694	CXCL1,IL1B,TNF	72 (16)
AKT1		kinase	Inhibited	-2.338	0.00702	BCL2A1,CD40,HIF1A,NFKB1,NFKB2,TNF	71 (16)
Pkg		group			0.00705	EDN1,SOD2	58 (7)
IFNW1		cytokine			0.00705	CD40,CD83
S100B		other			0.00705	IL1B,TNF	76 (21)
ARHGDIG		other			0.00705	EDN1,MARCKS
PTPN2		phosphatase			0.00705	CCL3L3,PPP1R15A
TNFRSF11A		transmembrane receptor			0.00705	CD40,RELA
USP18		peptidase			0.00705	CCL3L3,SOCS3	65 (13)
TACR1		g-protein coupled receptor			0.00705	IL1B,TNF	65 (19)
NAB2		transcription regulator			0.00705	ALOX5AP,PLAU
GPSM3		other			0.00707	IL1B
Ggt		group			0.00707	SLC7A5
thymidine phosphorylase		group			0.00707	MARCKS
Plc beta		group			0.00707	NFKB1
adenosine deaminase		group			0.00707	CXCL3
IRAK1/4		group			0.00707	IL1B
PYDC2		other			0.00707	RELA
PMM2		enzyme			0.00707	ICAM1
CYP2R1		enzyme			0.00707	VDR
ZBTB2		other			0.00707	RELA
PI4K2A		kinase			0.00707	HIF1A
NLRP2		other			0.00707	ICAM1
Il1bos		other			0.00707	IL1B
PELI3		enzyme			0.00707	IL1B
WFDC1		other			0.00707	ICAM1
Ifn gamma receptor		group			0.00707	TNF
DEPDC1		transcription regulator			0.00707	TNFAIP3
Ctf2		cytokine			0.00707	SOCS3
NFKBIL1		transcription regulator			0.00707	TNF
MYADM		other			0.00707	ICAM1
GPR18		g-protein coupled receptor			0.00707	TNF
WDR1		other			0.00707	IL18
TMEM123		other			0.00707	CD40
LILRA3		other			0.00707	TNF
adrenoceptor		group			0.00707	PDE4B
Caveolin		group			0.00707	TNF
RASGRF2		other			0.00707	TNF
IVNS1ABP	-1.575	other			0.00707	SOD2
CITED4	-2.253	transcription regulator			0.00707	HIF1A
TNIP2		other			0.00707	MAP3K8
MED7		transcription regulator			0.00707	TNFAIP3
KRT1		other			0.00707	IL18
Slpi (includes others)		other			0.00707	TNF
SLC52A1		other			0.00707	ICAM1
CACNB2		ion channel			0.00707	CACNA1C
mir-622		microrna			0.00707	HIF1A
MAOB		enzyme			0.00707	IL4I1
AQUAPORIN		group			0.00707	IL1B
MMD		kinase			0.00707	TNF
CUBN		transmembrane receptor			0.00707	NLRP3
AKAP8		other			0.00707	TNF
TNR		other			0.00707	SLC1A3
MT-ND2		enzyme			0.00707	HIF1A
ZFP36L1		transcription regulator			0.00707	TNF
SNRPD1		other			0.00707	MAP1LC3A
MED21		transcription regulator			0.00707	TNFAIP3
HNRNPA0		other			0.00707	TNF
Uox		enzyme			0.00707	IL1B
RSL1D1		other			0.00707	PLAU
UBE2J1		enzyme			0.00707	TNF
TRNAU1AP		other			0.00707	GPX1
BCL2L14		other			0.00707	TNF
APOC2		transporter			0.00707	TNF
ITIH4		other			0.00707	VDR
F12		peptidase			0.00707	IL1B
CD300E		other			0.00707	TNF
THRIL		other			0.00707	TNF
PRDX6		enzyme			0.00707	PLAU
Cd209d		other			0.00707	TNF
Ccr2		g-protein coupled receptor			0.00707	TNF
MARCKS	-1.238	other			0.00707	TNF
MAP4		other			0.00707	HIF1A
FAU		other			0.00707	TNF
HRAS		enzyme		-1.432	0.00728	CSTA,CXCL2,HIF1A,ICAM1,IL1B,MAP3K8,NFKBIA,PLAU,RELA,TNF	83 (21)
SIRT6		enzyme			0.0073	IL1A,SOD2,TNF	63 (11)
MAP2K4		kinase			0.0073	PLAU,TNF,VDR	64 (16)
GHRL		growth factor			0.0073	EDN1,IL1B,TNF	74 (21)
AMPK		complex			0.00752	FSCN1,HIF1A,IL1RN,TNF	69 (16)
PDGFB		growth factor			0.00766	CCL3,ICAM1,IL1RN	62 (9)
DDIT3		transcription regulator			0.00766	IRAK2,PPP1R15A,TRIB3
HDAC1		transcription regulator		-0.105	0.00774	ATG7,NCR3LG1,NFKBIA,PLAU,TNF,VDR	89 (22)
NR4A1		ligand-dependent nuclear receptor		0.394	0.0078	G0S2,HIF1A,ICAM1,NFKBIA,TNF	83 (19)
MAPK8IP1		other			0.00784	PLAU,TNF	51 (14)
mir-103		microrna			0.00784	CACNA1C,HIF1A
CD69		transmembrane receptor			0.00784	IL1B,TNF	21 (5)
MST1R		kinase			0.00784	CXCL3,TNF	68 (13)
LGALS9		other			0.00784	IL1B,TNF	61 (7)
DDX58		enzyme			0.00804	GBP3,SOCS3,TNF	66 (17)
NFATC3		transcription regulator			0.00843	DDIT4,EDN1,TNF
CYR61		other			0.00843	HIF1A,IL1B,PLAU	67 (13)
AHR		ligand-dependent nuclear receptor		-0.08	0.0085	EDN1,HIF1A,IL1B,PDE4B,PPP1R15A,SOD2,TNF	90 (23)
WLS		other			0.00867	CCL20,CXCL2
SP100		transcription regulator			0.00867	ICAM1,PLAU
AURKB		kinase			0.00867	CD82,IER3
MAP2K2		kinase			0.00867	HIF1A,IL1B
LIPG		enzyme			0.00867	IL1B,TNF	72 (15)
EPOR		transmembrane receptor			0.00867	SOCS3,TNF	67 (14)
Klra7 (includes others)		transmembrane receptor			0.00867	CCL3L3,TNF
TFAP2C		transcription regulator			0.00883	GPX1,SOD2,TNFAIP3
HSF1		transcription regulator	Activated	2.183	0.00896	ATG7,ICAM1,IL1B,RELA,TNF	76 (16)
HOXA10		transcription regulator		0.447	0.00896	ALOX5AP,CSTA,CTSG,RELA,S100A12
Pro-inflammatory Cytokine		group			0.00923	CD55,ICAM1,SOCS3	60 (7)
Collagen type IV		complex			0.00954	PLAU,RELA
NCL		other			0.00954	HIF1A,TNF	35 (3)
NTN1		other			0.00954	CXCL2,TNF
RPTOR		other			0.00954	HIF1A,TNF	78 (21)
CFLAR		other			0.00954	IL1B,NFKB1	59 (7)
NGF		growth factor		-1.067	0.00958	CD40,CD83,RELA,S100A12,TNF	82 (18)
CBX5		transcription regulator	Activated	2	0.0096	C15orf48,LAMB3,MAP1LC3A,S100P
HNF1B		transcription regulator		-1	0.0096	CXCL1,MAFB,PLAU,S100P
ETS2		transcription regulator			0.00965	ICAM1,PLAU,TNF	73 (10)
SRC		kinase		-1.953	0.00989	HIF1A,ICAM1,NFKB1,PLAU	84 (18)
BSCL2		other			0.0101	ACSL1,IER3,SLPI
MDM2		transcription regulator			0.0101	HIF1A,IL1RN,RELA
RXRA		ligand-dependent nuclear receptor		-0.781	0.0102	ACSL1,CCL20,GPX1,HIF1A,IER3,TNF
Fibrin		complex			0.0104	ICAM1,PLAU
KDM6B		other			0.0104	CCL3L3,CD40
SEMA7A		transmembrane receptor			0.0104	IL18,TNF
IgG1		complex			0.0104	CD40,TNF
BMP15		growth factor			0.0104	PTX3,TNFAIP6
TARDBP		transcription regulator			0.0104	IL1B,TNF
CTSS		peptidase			0.0104	IL1B,TNF
LTF		peptidase			0.0104	CXCL3,TNF
TLR6		transmembrane receptor			0.0104	IL1B,TNF
NOX4		enzyme			0.0104	HIF1A,ICAM1
F3		transmembrane receptor			0.0105	DOCK4,IL1B,TNF
TAL1		transcription regulator	Activated	2	0.0107	MARCKS,MCTP1,PTCRA,TNFAIP3,ZC3H12A
JUND		transcription regulator			0.011	CSTA,PLAU,TNF
HTT		transcription regulator		0.179	0.0112	ADORA2A,BASP1,BTG3,HIF1A,MTF1,PDE4B,RELA,RIPK2,SEC22B,SLC1A3,SOD2
SMAD7		transcription regulator		1.817	0.0114	ICAM1,IL1B,NFKBIA,TNF
CLDN7		other		0.849	0.0114	CCL20,CKAP4,DENND5A,SERPINB1
LIPE		enzyme			0.0114	ACSL1,EDN1,G0S2,TNF
ERN1		kinase		-1.96	0.0114	CXCL2,IL1B,SEC22B,TNF
BMP7		growth factor		1.091	0.0114	EDN1,ICAM1,IL1B,SOCS3
NFAT (complex)		complex			0.0114	ICAM1,SLC1A3
TNFRSF4	-1.874	transmembrane receptor			0.0114	BCL2A1,CCL20
RAG2		enzyme			0.0114	IL1B,TNF
IFNK		cytokine			0.0114	CD40,CD83
MBP		other			0.0114	CD40,TNF
NFIL3		transcription regulator			0.0114	BATF3,TNF
PTPN22		phosphatase			0.0114	IL1B,TNF
TBX5		transcription regulator			0.0114	CACNA1C,CCL20,CXCL2
FGF2		growth factor		-0.936	0.0115	CCL20,HIF1A,ICAM1,IL1B,PLAU,SOCS3,TNF
MAPK3		kinase			0.0119	CCL3,CSTA,TNF
FGFR2		kinase			0.012	DRAM1,ICAM1,IL1A,IL1B
KRAS		enzyme		-1.982	0.0122	ATG7,HIF1A,IER3,IL1B,LAMB3,PDE4B,TNF
PRL		cytokine	Inhibited	-2.156	0.0124	CD40,LAMP3,NFKB1,SOCS3,TNF,VDR
TICAM2		other			0.0124	IL1B,TNF
TWIST2		transcription regulator			0.0124	IL1B,TNF
ICOSLG/LOC102723996		other			0.0124	IL1B,TNF
ITGA1		other			0.0124	IL1B,TNF
CITED2		transcription regulator			0.0124	HIF1A,SLC1A3
ITGB3		transmembrane receptor			0.0124	CD40,IL1B,PLAU
TCF4		transcription regulator			0.0124	EDN1,PLAU,PTCRA
Growth hormone		group		-0.218	0.0127	IER3,NFKBIA,PPP1R15A,SOCS3
FGF7		growth factor			0.0129	IL1A,NFE2L3,PLAU
IRF5		transcription regulator			0.0129	CCL3,CXCL2,TNF
NODAL		growth factor			0.0134	CD40,TNF
mir-142		microrna			0.0134	NFKB2,TNF
SREBF1		transcription regulator			0.0137	ACSL1,AK4,ELOVL7,IL1B,TNF
SOD1		enzyme			0.0137	ICAM1,IL1B,SOD2,TNF,TNFAIP3
TGFBR1		kinase			0.0139	CD40,DOCK4,EDN1
THRB		ligand-dependent nuclear receptor		0.277	0.014	CXCL2,CXCL3,GCH1,HIF1A,TNF
FOS		transcription regulator		-1.91	0.014	CHI3L1,CSTA,EDN1,ICAM1,IL1A,PLAU,SLPI,SOCS3,TNF
TERT		enzyme			0.0141	ICAM1,IL1B,NFKBIA,SOD2
PLA2		group			0.0141	TNF
Rbp		group			0.0141	SOCS3
Calcb		other			0.0141	TNF
Smr3b/Vcsa2		other			0.0141	HIF1A
FBXO3		enzyme			0.0141	NLRP3
ADRM1		other			0.0141	NFKBIA
SELK		other			0.0141	TNF
SLC33A1		transporter			0.0141	IL18
STAB1		transporter			0.0141	TNF
GPR4		g-protein coupled receptor			0.0141	ICAM1
ADNP		transcription regulator			0.0141	TNF
SMYD5		other			0.0141	TNF
ASH1L		transcription regulator			0.0141	TNFAIP3
RHBDF2		other			0.0141	TNF
DHCR24		enzyme			0.0141	TNF
AKNA		transcription regulator			0.0141	CD40
Par		group			0.0141	CCL20
ITGB7		transmembrane receptor			0.0141	TNF
MMP10		peptidase			0.0141	CXCL2
ARFGEF2		other			0.0141	TNF
ZNF224		other			0.0141	TNFAIP3
YARS		enzyme			0.0141	TNF
LAMA1		other			0.0141	PLAU
LAMA3		other			0.0141	IL1B
mir-338		microrna			0.0141	HIF1A
mir-379		microrna			0.0141	HIF1A
GNAT1		enzyme			0.0141	NFKB1
EGFL7		other			0.0141	ICAM1
PBK		kinase			0.0141	NFKB1
PDE4A		enzyme			0.0141	TNF
ECE1		peptidase			0.0141	EDN1
CD84		other			0.0141	IL18
SLC8A1		transporter			0.0141	EDN1
CALM1 (includes others)		other			0.0141	TNFAIP3
REG3A		enzyme			0.0141	SOCS3
NOXO1		other			0.0141	SOD2
IL1RAPL1		transmembrane receptor			0.0141	TNF
HPS1		other			0.0141	TNF
ZNF197		transcription regulator			0.0141	HIF1A
SIGLEC11		other			0.0141	IL1B
FGB		other			0.0141	ICAM1
SOS1		other			0.0141	PLAU
CACNB3		ion channel			0.0141	CACNA1C
STAG2		transcription regulator			0.0141	TNF
MYBPC1		other			0.0141	IL1A
PTPRT		phosphatase			0.0141	SOCS3
ITGAE		other			0.0141	TNF
IL22RA1		transmembrane receptor			0.0141	CCL20
CIDEA		other			0.0141	TNF
RAN		enzyme			0.0141	TNF
CASP10		peptidase			0.0141	TNF
NDUFS1		enzyme			0.0141	GPX1
TMPRSS4		peptidase			0.0141	PLAU
SNRPE		other			0.0141	MAP1LC3A
NLRP1		other			0.0141	IL1B
FUS		transcription regulator			0.0141	ICAM1
LPIN1		phosphatase			0.0144	IL1B,TNF
AHI1		other			0.0144	IL1RN,IL4I1
AMH		growth factor			0.0144	CXCL2,IER3
RCAN1		transcription regulator			0.0144	ICAM1,TNF
TRIB3	-1.266	kinase			0.0144	DDIT4,TRIB3
PSMD10		transcription regulator			0.0144	CXCL1,ICAM1
GATA3		transcription regulator		1.503	0.0148	FSCN1,NFKB1,PTCRA,SLPI,TNF
XBP1		transcription regulator		-0.778	0.0151	CXCL2,ICAM1,RELA,SEC22B,TNF
CSF1R		kinase			0.0155	CCL3L3,IL1A
PDPK1		kinase			0.0155	IL1B,TNF
CDK5		kinase			0.0155	S100P,TNFAIP3
CCR1		g-protein coupled receptor			0.0155	CCL3L3,TNF
CD47		transmembrane receptor			0.0155	IL1B,TNF
THBS4		other			0.0155	CD40,ICAM1
RBPJ		transcription regulator		-0.218	0.0159	IL18,IL1B,NFKB1,PTCRA
P2RY14		g-protein coupled receptor			0.0166	CACNA1C,MAFB
KL		enzyme			0.0166	SOD2,VDR
MAPK11		kinase			0.0166	RELA,VDR
HMGN1		transcription regulator			0.0166	G0S2,IL4I1
PRKD1		kinase			0.0166	TNF,TNFAIP3
ELF3		transcription regulator			0.0178	CCL20,NFKB1
caspase		group			0.0178	IL1A,TNF
B2M		transmembrane receptor			0.0178	CCL3L3,IL1B
CTBP1		enzyme			0.0178	FSCN1,VDR
mir-10		microrna			0.0179	CD40,HIF1A,TNF
INPP5D		phosphatase			0.019	IRAK3,TNF
CTF1		cytokine			0.019	SOCS3,TNF
CLU		other			0.019	NFKBIA,TNF
PLAT		peptidase			0.019	IL1B,TNF
ANXA1		enzyme			0.019	IL1B,PLAU
ITK		kinase			0.0198	HIF1A,SLAMF7,TNF
ALOX5		enzyme			0.0202	RELA,TNF
IFIH1		enzyme			0.0202	CXCL2,TNF
NOTCH2		transcription regulator			0.0202	RELA,TNF
IL4R		transmembrane receptor			0.0202	ACSL1,IL1B
TNC		other			0.0202	CCL20,TNF
ZBTB17		transcription regulator			0.0202	BTG3,IER3
EGR2		transcription regulator		-0.152	0.0206	IL1A,IL1B,SLC1A3,SOCS3
MAP1LC3		group			0.021	TNF
Bvr		group			0.021	RELA
Stat5b dimer		complex			0.021	BCL2A1
CCDC88B		enzyme			0.021	TNF
DGKE		kinase			0.021	ICAM1
Vacuolar H+ ATPase		complex			0.021	TNF
TRAF		group			0.021	TNF
IL10R		group			0.021	SOCS3
CLEC4D	-1.18	other			0.021	TNF
ARID5A		transcription regulator			0.021	TNF
NFAM1		transmembrane receptor			0.021	TNF
SCARB2		other			0.021	TNF
MAGEA3/MAGEA6		other			0.021	TNF
Trk Receptor		group			0.021	EDN1
Fetal Hemoglobin		complex			0.021	HIF1A
CACNA1D		ion channel			0.021	CACNA1C
NCF2		enzyme			0.021	SOD2
Raet1b		other			0.021	TNF
LAIR1		transmembrane receptor			0.021	TNF
DHX15		enzyme			0.021	TNF
DAPK1		kinase			0.021	IL1B
APBA3		transporter			0.021	TNF
VAMP7		transporter			0.021	CD82
TPSG1		peptidase			0.021	CXCL3
GNLY		other			0.021	TNF
BAG4		other			0.021	IL1B
LYZ		enzyme			0.021	IL1B
TAOK2		kinase			0.021	SOD2
CLCN3		ion channel			0.021	NFKB1
MADD		other			0.021	TNF
CD7		other			0.021	TNF
EAF2		transcription regulator			0.021	HIF1A
mir-483		microrna			0.021	SOCS3
miR-370-3p (and other miRNAs w/seed CCUGCUG)		mature microrna			0.021	MAP3K8
mir-197		microrna			0.021	IL18
H60a		other			0.021	TNF
CD34		other			0.021	TNF
IGHG1		peptidase			0.021	TNF
LGMN		peptidase			0.021	TNF
PRDX4		enzyme			0.021	ICAM1
HSPB3		other			0.021	ICAM1
CEACAM3		other			0.021	TNF
DOK2		other			0.021	TNF
LAMA4		enzyme			0.021	HIF1A
USP4		peptidase			0.021	ADORA2A
CHCHD4		enzyme			0.021	HIF1A
RAB10		enzyme			0.021	TNF
DSG1		other			0.021	TNF
IFNGR2		transmembrane receptor			0.021	GBP3
SIGLEC1		other			0.021	TNF
CFH		other			0.021	TNF
Defb2		other			0.021	CD40
KRT5		other			0.021	ICAM1
ADRA2A		g-protein coupled receptor			0.021	TNF
GNG2	-1.097	enzyme			0.021	NFKB1
Trim30a/Trim30d		other			0.021	TNF
ARHGEF2		other			0.021	TNF
ERC1		other			0.021	NFKBIA
IL20RA		transmembrane receptor			0.021	ICAM1
DHCR7		enzyme			0.021	TNF
PTPN3		phosphatase			0.021	VDR
VEZF1		transcription regulator			0.021	EDN1
Madcam1		other			0.021	TNF
NOLC1		transcription regulator			0.021	ORM1
PTPN12		phosphatase			0.021	TNF
EMD		other			0.021	IER3
CNTFR		transmembrane receptor			0.021	IL1A
MKL2		transcription regulator			0.0211	CTSG,G0S2,SLPI
PNPLA2		enzyme			0.0214	ACSL1,ICAM1
SHC1		other			0.0214	ICAM1,SOD2
CR1L		other			0.0214	IL1B,TNF
ZBTB7B		transcription regulator			0.0214	CCL3L3,TNF
UXT		other			0.0214	NFKBIA,TNFAIP3
TWIST1		transcription regulator		0.832	0.0215	CD40,CHI3L1,IL1B,TNF
CTNNB1		transcription regulator		-0.882	0.0219	EDN1,GCH1,HDGF,HILPDA,IL1B,PDE4B,PLAU,PTCRA,TRAF1,UPB1
IGF1R		transmembrane receptor	Inhibited	-2	0.0224	ACSL1,EDN1,HIF1A,IVNS1ABP,PLAU
IL23A		cytokine			0.0227	IL1B,TNF
HLX		transcription regulator			0.0227	ICAM1,KYNU
Ifnar		group			0.0231	CD40,IL1B,TNF
GDF2		growth factor			0.0231	EDN1,HIF1A,NINJ1
ERBB4		kinase			0.0231	HIF1A,SLPI,SOCS3
POU5F1		transcription regulator		-1.58	0.0238	BCL2A1,CD40,GBP3,HIF1A,RIPK2,TNF
ISL1		transcription regulator			0.0238	IL1A,IL1B,TNF
ERBB3		kinase			0.0238	HIF1A,SLPI,SOCS3
SIRT1		transcription regulator		0.412	0.0239	EBI3,ICAM1,IL1B,SOD2,TNF
ZBED6		other			0.024	DDIT4,LAMP3
SERPINE1		other			0.024	CXCL2,PLAU
WT1		transcription regulator		-1.181	0.0243	BCL2A1,CLIC4,DEFA3 (includes others),IL1B,VDR
miR-291a-3p (and other miRNAs w/seed AAGUGCU)		mature microrna			0.0245	CD83,GBP3,RELA
estrogen receptor		group		0.555	0.0247	CXCL1,EDN1,ICAM1,IL1A,PLAU
mir-24		microrna			0.0253	TNF,TRIB3
CD4		transmembrane receptor			0.0267	HIF1A,TNF
CEACAM1		other			0.0267	CD40,ICAM1
PDLIM2		other			0.0275	CCL20,GNG2,KYNU
BBS12		other			0.028	TNF
Cd209b		other			0.028	TNF
Rsk		group			0.028	CXCL2
ITPR		group			0.028	IL1B
Pld		group			0.028	HIF1A
Il12 receptor		complex			0.028	TNF
CACTIN		other			0.028	TNF
NLR		group			0.028	TNF
NPSR1		g-protein coupled receptor			0.028	NFKB1
LY75		transmembrane receptor			0.028	CD40
CCDC134		other			0.028	TNF
TNIP3		other			0.028	TNF
NFX1		transcription regulator			0.028	NFKB1
LRRK2		kinase			0.028	TNF
SLAMF7	-1.759	other			0.028	TNF
ZFP64		other			0.028	TNF
CYP2C8		enzyme			0.028	IL1B
IRF2BP2		transcription regulator			0.028	TNF
RRM2		enzyme			0.028	HIF1A
SERPING1		other			0.028	TNF
FLII		other			0.028	TNF
GPIIB-IIIA		complex			0.028	CD40
EZH1		enzyme			0.028	TNF
CELA2A		peptidase			0.028	SLPI
UFD1L		peptidase			0.028	NFKB2
Cd24a		other			0.028	TNF
HMGCR		enzyme			0.028	IL1B
SLC40A1		transporter			0.028	TNF
PGRMC1		transmembrane receptor			0.028	BCL2A1
STRA6		other			0.028	SOCS3
2009-09-01		enzyme			0.028	HIF1A
HLA-C		other			0.028	TNF
GCLC		enzyme			0.028	SLC39A8
MEP1A		peptidase			0.028	IL1B
UMOD		other			0.028	TNF
NPLOC4		other			0.028	NFKB2
P2RX4	-1.18	ion channel			0.028	IL1B
ABCC9		ion channel			0.028	HIF1A
HSPB6		other			0.028	ICAM1
TRHR		g-protein coupled receptor			0.028	SOCS3
LAMP2		enzyme			0.028	HIF1A
A4GALT		enzyme			0.028	TNF
RAPSN		other			0.028	SOCS3
IL36RN		cytokine			0.028	IL1B
GRM3		g-protein coupled receptor			0.028	SLC1A3
PRMT2		enzyme			0.028	TNF
RGD1560225		other			0.028	EDN1
F2RL3		g-protein coupled receptor			0.028	TNF
HLA-E		transmembrane receptor			0.028	TNF
CMA1		peptidase			0.028	IL1B
TNIP1	-1.381	other			0.028	TNF
SERPINB7		other			0.028	ICAM1
XPO1		transporter			0.028	ICAM1
CALCRL		g-protein coupled receptor			0.028	TNF
CFL1		other			0.028	ICAM1
CSTB		peptidase			0.028	IL1B
CD300LD		other			0.028	TNF
CD300C		transmembrane receptor			0.028	TNF
LGALS9B		other			0.028	TNF
PPP1CC		phosphatase			0.028	TNF
BST2		other			0.028	TNF
PTPN6		phosphatase			0.0281	IL1B,TNF
GATA4		transcription regulator		-0.254	0.0281	ACOD1,ATG7,CACNA1C,EDN1
FOXP3		transcription regulator			0.0291	NFKB1,TNF,TNFAIP3
PPP2CA		phosphatase			0.0295	CXCL3,IL1A
H2AFY		other			0.0295	KRT23,PLAU
CARM1		transcription regulator			0.0295	CXCL3,ICAM1
DACH1		transcription regulator			0.0295	CXCL3,TNFAIP3
SATB1		transcription regulator		-0.152	0.0298	BCL2A1,CD40,EBI3,TNF
ANGPT1		growth factor			0.031	ICAM1,NFKB1
AKT2		kinase			0.031	NFKB2,TNF
JAK3		kinase			0.031	SOCS3,TNF
histone deacetylase		complex			0.031	PLAU,TNF
Lh		complex			0.0312	CD55,PTX3,SOD2,TNFAIP3,TNFAIP6
YY1		transcription regulator			0.0322	IL1B,ORM1,PPP1R15A,PTCRA,TNFRSF4
EIF2AK3		kinase			0.0323	GCH1,NFKB2,PPP1R15A
A2M		transporter			0.0325	NFKB1,PPP1R15A
SMAD1		transcription regulator			0.0325	CXCL2,CXCL3
ADAM17		peptidase			0.0325	CXCL2,TNF
IRS2		enzyme			0.0325	RELA,TNF
OLR1		transmembrane receptor			0.0325	ICAM1,TNF
Mapk		group			0.0332	IRAK3,RELA,TNF
p38 Sapk		group			0.0348	CD83
Erm		group			0.0348	ICAM1
Ho		group			0.0348	ICAM1
USP25		peptidase			0.0348	TNF
Trbv13-1		other			0.0348	TNF
P4HTM		enzyme			0.0348	HIF1A
RSPO3		kinase			0.0348	TNF
SGMS1		enzyme			0.0348	TNF
HLA-DR		complex			0.0348	IL1B
LILRA4		other			0.0348	TNF
Gata		group			0.0348	EDN1
HDAC11		transcription regulator			0.0348	TNF
SPIC		transcription regulator			0.0348	NFKB1
CREB3L4		transcription regulator			0.0348	AQP9
Igf		group			0.0348	HIF1A
TH1 Cytokine		group			0.0348	HIF1A
DLG1		kinase			0.0348	TNF
Cr3		complex			0.0348	CD40
TRIM27		transcription regulator			0.0348	TNF
TRAFD1		other			0.0348	TNF
FEV		transcription regulator			0.0348	ICAM1
SEMA3F		other			0.0348	HIF1A
RIDA		enzyme			0.0348	TNF
AHSG		other			0.0348	TNF
ERN2		kinase			0.0348	ICAM1
IL31RA		transmembrane receptor			0.0348	SOCS3
KHSRP		enzyme			0.0348	IL1B
OLIG2		transcription regulator			0.0348	PTCRA
MC3R		g-protein coupled receptor			0.0348	TNF
HAMP		other			0.0348	TNF
CUL4A		other			0.0348	SOD2
NCK2		kinase			0.0348	PPP1R15A
HPGDS		enzyme			0.0348	TNF
DDIT4	-1.793	other			0.0348	TNF
ITIH2		other			0.0348	TNFAIP6
MAPKAPK5		kinase			0.0348	TNFAIP3
FSTL1		other			0.0348	TNF
OTUD7B		peptidase			0.0348	ICAM1
DGKZ		kinase			0.0348	TNF
RPS3		enzyme			0.0348	NFKBIA
SLAMF6		transmembrane receptor			0.0348	TNF
ADAM8		peptidase			0.0348	TNF
CCL15		cytokine			0.0348	ICAM1
DBI		other			0.0348	TNF
PDK1		kinase			0.0348	HIF1A
PINK1		kinase			0.0348	HIF1A
DEFB4A/DEFB4B		other			0.0348	IL18
ARL5B		enzyme			0.0348	TNF
CASP2		peptidase			0.0348	NFKB1
KRIT1		other			0.0348	SOD2
NPY5R		g-protein coupled receptor			0.0348	TNF
WRN		enzyme			0.0348	HIF1A
PDK4		kinase			0.0348	HIF1A
Wfdc17		other			0.0348	IL1B
MTUS1		other			0.0348	TNF
ACAN		other			0.0348	TNF
HLA-DRB1		transmembrane receptor			0.0348	TNF
KRT10		other			0.0348	TNF
Mcpt1		peptidase			0.0348	TNF
Meis1		transcription regulator			0.0348	HIF1A
mir-290		microrna			0.0348	RELA
HR		transcription regulator			0.0355	DLEC1,VDR
RAC1		enzyme			0.0367	HIF1A,ICAM1,SOD2
NPC1		transporter			0.0371	CCL3L3,TNF
ITGA5		transmembrane receptor			0.0371	CD40,PLAU
ETV5		transcription regulator			0.0371	ICAM1,KRT23
NKX2-1		transcription regulator			0.0371	BCL2A1,BTG3,IER3,MTF1
CD24		other			0.0376	ICAM1,PLAU,PPP1R15A
FOXA2		transcription regulator			0.0384	CD55,CHI3L1,NFKB2,NFKBIE
KAT5		transcription regulator			0.0385	CD82,PTCRA,SOD2
MMP3		peptidase			0.0385	IL1B,PSMA6,TNF
LTA		cytokine			0.0387	CCL20,IL1B
Hbb-b1		transporter			0.0387	ICAM1,IL1B
POR		enzyme			0.0391	ACSL1,BATF3,HIF1A,PLA2G7
Collagen(s)		complex			0.0403	CD55,PPP1R15A
RBM5		other			0.0403	ICAM1,TRAF1
Fcgr2		group			0.0417	S100A12
VAV		group			0.0417	TNF
TLR2/TLR4		group			0.0417	TNF
LRRC26		other			0.0417	CXCL1
RAB7B		peptidase			0.0417	TNF
KCNK2		ion channel			0.0417	ICAM1
CLCF1		cytokine			0.0417	SOCS3
FKBP8		other			0.0417	HIF1A
CERS6		transcription regulator			0.0417	TNF
WISP3		growth factor			0.0417	ICAM1
PHLPP2		enzyme			0.0417	TNF
PPP1R14B		phosphatase			0.0417	HIF1A
SERPINA12		other			0.0417	TNF
RDH8		enzyme			0.0417	CCL3L3
LDL-cholesterol		complex			0.0417	ICAM1
GUCY2C		kinase			0.0417	TNF
PRKACB		kinase			0.0417	PDE4B
AP2M1		transporter			0.0417	P2RX4
AKAP12		transporter			0.0417	HIF1A
Msx3		transcription regulator			0.0417	TNF
HSPB2		other			0.0417	ICAM1
DUSP10		phosphatase			0.0417	TNF
MEFV		other			0.0417	IL1B
CXCL5		cytokine			0.0417	TNF
UBP1		transcription regulator			0.0417	CD40
STC1		kinase			0.0417	CXCL3
CD33		other			0.0417	TNF
IL22RA2		transmembrane receptor			0.0417	SOCS3
miR-219a-5p (and other miRNAs w/seed GAUUGUC)		mature microrna			0.0417	ELOVL7
PTGDR		g-protein coupled receptor			0.0417	TNF
MB		transporter			0.0417	HIF1A
PTGIR		g-protein coupled receptor			0.0417	IL1B
SDC4		other			0.0417	IL1B
PPM1B		phosphatase			0.0417	CCL3L3
AATF		transcription regulator			0.0417	TNF
MMP13		peptidase			0.0417	TNF
PLCB3		enzyme			0.0417	TNF
BDKRB1		g-protein coupled receptor			0.0417	EDN1
GMFG		growth factor			0.0417	TNF
TAB2		other			0.0417	CD82
MGLL		enzyme			0.0417	TNF
LRIG1		other			0.0417	TNF
COL4A1		other			0.0417	HIF1A
FKBP5		enzyme			0.0417	S100P
RFC1		transcription regulator			0.0417	RELA
C4A/C4B		peptidase			0.0417	TNF
ILF3		transcription regulator			0.0417	PLAU
HIVEP3		transcription regulator			0.0417	TNF
TNFRSF14		transmembrane receptor			0.0417	TNF
XPA		other			0.0417	TNF
LMO1		transcription regulator			0.0417	PTCRA
IGKC		other			0.0417	VDR
CAPN1		peptidase			0.0417	TNF
SERPIND1		other			0.0417	IL1B
CLEC4M		other			0.0417	CCL3
HLA-B		transmembrane receptor			0.0417	EDN1
SF1		transcription regulator			0.0417	ICAM1
Ppp1cc		phosphatase			0.0417	TNF
SULT1E1		enzyme			0.0417	TNFAIP6
RASGRP1		other			0.0417	TNF
RASA1		transporter			0.0417	PLAU
ZYX		other			0.0417	VASP
ICOS		transmembrane receptor			0.0419	IL1A,TNF
PRKAA2		kinase			0.0422	DOCK4,HIF1A,NFKBIA
C/ebp		group			0.0436	HIF1A,ORM1
GRB2		kinase			0.0436	ACOD1,PLAU
MSTN		growth factor			0.047	CXCL1,HIF1A
LGALS1		other			0.047	CXCL2,PTX3
WISP2		growth factor			0.047	HIF1A,LAMB3
TET2		other			0.0482	CLEC4D,IL1B,MAFF
HSP		group			0.0484	TNF
Mbl1		other			0.0484	TNF
Arnt-Hif1a		complex			0.0484	EDN1
KDM3A		transcription regulator			0.0484	EDN1
VTCN1		other			0.0484	TNF
SAV1		other			0.0484	TNF
FCGR3A/FCGR3B		transmembrane receptor			0.0484	TNF
Ptk		group			0.0484	TNF
TRIM38		other			0.0484	TNF
ORAI1		ion channel			0.0484	CXCL3
FAM132B		other			0.0484	ATG7
APC (complex)		complex			0.0484	TRIB3
TH2 Cytokine		group			0.0484	SOCS3
LAX1		other			0.0484	TNF
SERPINC1		enzyme			0.0484	TNF
Mcpt4		peptidase			0.0484	TNF
AZI2		other			0.0484	TNF
GPR132		g-protein coupled receptor			0.0484	ICAM1
FGR		kinase			0.0484	TNF
HNRNPC		other			0.0484	CD40
SLC25A4		transporter			0.0484	SOD2
ULBP2		transmembrane receptor			0.0484	TNF
SEMA4D		transmembrane receptor			0.0484	CD40
CCL18		cytokine			0.0484	TNF
GNE		kinase			0.0484	TRIB3
LRP2		transporter			0.0484	NLRP3
mir-296		microrna			0.0484	IL1B
TSC22D1		transcription regulator			0.0484	IL1B
GNAI1		enzyme			0.0484	TNF
P2RY4		g-protein coupled receptor			0.0484	ICAM1
TBXA2R		g-protein coupled receptor			0.0484	ICAM1
SH3RF1		other			0.0484	TNF
RASGRP4		other			0.0484	TNF
CAMK2G		kinase			0.0484	NFKB1
PIK3R3		kinase			0.0484	HIF1A
CHGA		other			0.0484	IL1B
MLLT3		other			0.0484	EDN1
IL18RAP		transmembrane receptor			0.0484	IL1A
CCR4		g-protein coupled receptor			0.0484	CXCL3
GIPR		g-protein coupled receptor			0.0484	TNF
CXCL16		cytokine			0.0484	TNF
SNW1		transcription regulator			0.0484	PLAU
AGO2		translation regulator			0.0484	HIF1A
ANPEP		peptidase			0.0484	IL1RN
MRC1		transmembrane receptor			0.0484	ACOD1
RFWD2		enzyme			0.0484	TRIB3
BRMS1		other			0.0484	PLAU
Pde4d		enzyme			0.0484	TNF
TBL1XR1		transcription regulator			0.0484	CXCL2
HDAC4		transcription regulator			0.0492	CACNA1C,HIF1A,TNF
