# Supplementary material for: Tumor Necrosis Factor (TNF) Bioactivity at the Site of an Acute Cell-Mediated Immune Response Is Preserved in Rheumatoid Arthritis Patients Responding to Anti-TNF Therapy
Source: Front Immunol. 2017 Aug 4;8:932. doi: 10.3389/fimmu.2017.00932 (PMC5543043; doi:10.3389/fimmu.2017.00932)
Supplement: Supplementary file 3 [file data_sheet_3.xlsx]

## Sheet: TST & Saline recipients
Array Express name	UIN code	Sample ID	Healthy / RA	Treatment group	TST / Saline injection	Age	Gender	Ethnicity	Rheumatoid factor status	Previous Quantiferon test	Previous Latent TB treatment	CRP on recruitment (mg/dl)	DAS28 score on recruitment	PPD IFNγ ELISpot on recruitment (/200 000 cells)	Quantiferon test on recruitment
Sample 1_Cy5	HV_RBM075_sal	RBM075	HV	HV	Saline	29	F	UK White	n/a	not done	no	n/a	n/a	41	negative
Sample 2_Cy3	HV_RBM046_sal	RBM046	HV	HV	Saline	31	F	UK White	n/a	not done	no	n/a	n/a	15	negative
Sample 3_Cy5	HV_RBM077_sal	RBM077	HV	HV	Saline	38	F	UK White	n/a	not done	no	n/a	n/a	98	negative
Sample 4_Cy3	HV_RBM043_TST	RBM043	HV	HV	TST	42	M	UK White	n/a	not done	no	n/a	n/a	2	positive
Sample 5_Cy3	HV_RBM030_TST	RBM030	HV	HV	TST	31	F	UK White	n/a	not done	no	n/a	n/a	19	negative
Sample 6_Cy5	HV_RBM041_TST	RBM041	HV	HV	TST	29	F	UK White	n/a	not done	no	n/a	n/a	1	positive
Sample 7_Cy5	HV_RBM068_TST	RBM068	HV	HV	TST	30	F	Non-UK White	n/a	not done	no	n/a	n/a	>300	positive
Sample 8_Cy3	HV_RBM087_TST	RBM087	HV	HV	TST	28	M	UK White	n/a	not done	no	n/a	n/a	150	negative
Sample 9_Cy3	HV_RBM049_TST	RBM049	HV	HV	TST	34	F	UK White	n/a	not done	no	n/a	n/a	>300	negative
Sample 10_Cy5	HV_RBM061_TST	RBM061	HV	HV	TST	34	F	UK White	n/a	not done	no	n/a	n/a	20	negative
Sample 11_Cy3	HV_RBM047_TST	RBM047	HV	HV	TST	30	F	Non-UK White	n/a	not done	no	n/a	n/a	14	positive
Sample 12_Cy5	HV_RBM083_TST	RBM083	HV	HV	TST	36	M	UK White	n/a	not done	no	n/a	n/a	85	negative
Sample 13_Cy5	HV_RBM054_TST	RBM054	HV	HV	TST	34	M	Non-UK White	n/a	not done	no	n/a	n/a	162	positive
Sample 14_Cy3	MTX_W14054_sal	W14054	RA	MTX	Saline	75	F	UK White	positive	not done	no	2.4	3.02	14	negative
Sample 15_Cy3	MTX_RBM069_sal	RBM069	RA	MTX	Saline	57	F	Non-UK White	positive	not done	no	9	2.89	13	negative
Sample 16_Cy5	MTX_W13148_sal	W13148	RA	MTX	Saline	75	F	UK White	negative	not done	no	2.1	2.96	50	negative
Sample 17_Cy5	MTX_W13128_TST	W13128	RA	MTX	TST	53	F	UK White	positive	not done	no	0.7	2.03	119	negative
Sample 18_Cy3	MTX_W13145_TST	W13145	RA	MTX	TST	67	F	UK White	negative	not done	no	1	0.63	23	negative
Sample 19_Cy5	MTX_RA13076_TST	RA13076	RA	MTX	TST	69	F	UK White	positive	not done	no	2.3	2.06	10	positive
Sample 20_Cy5	MTX_W14061_TST	W14061	RA	MTX	TST	68	F	UK White	negative	not done	no	2.3	2.03	51	negative
Sample 21_Cy3	MTX_RBM028_TST	RBM028	RA	MTX	TST	62	F	UK White	positive	not done	no	9	1.68	46	negative
Sample 22_Cy5	MTX_W13065_TST	W13065	RA	MTX	TST	69	M	UK White	negative	negative	no	1.8	1.27	46	negative
Sample 23_Cy3	MTX_RBM015_TST	RBM015	RA	MTX	TST	57	F	UK White	positive	not done	no	11	2.69	32	negative
Sample 24_Cy5	MTX_W13042_TST	W13042	RA	MTX	TST	60	M	UK White	positive	not done	no	< 0.6	2.76	60	negative
Sample 25_Cy3	MTX_W13102_TST	W13102	RA	MTX	TST	59	F	UK White	negative	not done	no	6.2	2.12	64	positive
Sample 26_Cy3	MTX_W14008_TST	W14008	RA	MTX	TST	54	F	UK White	positive	not done	no	0.9	1.75	225	not done
Sample 27_Cy5	Mab_W13152_sal	W13152	RA	Mab	Saline	68	F	UK White	negative	not done	no	< 0.6	3.58	38	negative
Sample 28_Cy3	Mab_W14037_sal	W14037	RA	Mab	Saline	66	F	UK White	positive	negative	no	1.2	4.2	44	negative
Sample 29_Cy3	Mab_W14080_sal	W14080	RA	Mab	Saline	74	M	UK White	positive	not done	no	3.1	1.94	60	not done
Sample 30_Cy5	Mab_RA13112_TST	RA13112	RA	Mab	TST	51	M	UK White	negative	not done	no	< 0.6	0.77	15	positive
Sample 31_Cy3	Mab_W13131_TST	W13131	RA	Mab	TST	45	F	UK White	positive	not done	no	< 0.6	1.97	39	positive
Sample 32_Cy5	Mab_RBM048_TST	RBM048	RA	Mab	TST	75	F	UK White	positive	not done	no	1	1.96	205	positive
Sample 33_Cy3	Mab_W13003_TST	W13003	RA	Mab	TST	63	F	Non-UK White	unknown	not done	no	< 0.6	2.31	187	negative
Sample 34_Cy3	Mab_W13047_TST	W13047	RA	Mab	TST	65	F	UK White	positive	not done	no	< 0.6	3.48	>300	positive
Sample 35_Cy5	Mab_RBM037_TST	RBM037	RA	Mab	TST	68	M	UK White	unknown	not done	no	1	2.97	76	negative
Sample 36_Cy5	Mab_W13063_TST	W13063	RA	Mab	TST	38	F	Non-UK White	negative	negative	no	1.4	2.81	121	negative
Sample 37_Cy3	Mab_W14002_TST	W14002	RA	Mab	TST	53	F	UK White	positive	negative	no	1	1.9	>300	negative
Sample 38_Cy3	Mab_W13045_TST	W13045	RA	Mab	TST	56	M	Non-UK White	negative	negative	no	1.1	3.31	55	negative
Sample 39_Cy5	Mab_W14042_TST	W14042	RA	Mab	TST	69	M	UK White	negative	not done	no	2.4	3.24	140	negative
Sample 40_Cy5	ETN_W13165_sal	W13165	RA	ETN	Saline	61	F	UK White	negative	not done	no	< 0.6	2.31	122	positive
Sample 41_Cy3	ETN_W13044_sal	W13044	RA	ETN	Saline	31	F	UK White	unknown	not done	no	0.9	2.58	100	negative
Sample 42_Cy5	ETN_W14063_sal	W14063	RA	ETN	Saline	36	F	UK White	positive	not done	no	0.8	2.42	20	not done
Sample 43_Cy5	ETN_W14047_TST	W14047	RA	ETN	TST	59	M	UK White	positive	not done	no	< 0.6	1.46	16	negative
Sample 44_Cy5	ETN_RBM070_TST	RBM070	RA	ETN	TST	30	F	UK White	unknown	negative	no	3	2.76	43	negative
Sample 45_Cy3	ETN_W13040_TST	W13040	RA	ETN	TST	67	M	UK White	positive	not done	no	2.7	1.83	28	negative
Sample 46_Cy3	ETN_W13037_TST	W13037	RA	ETN	TST	63	F	UK White	negative	negative	no	3.2	4.33	16	negative
Sample 47_Cy5	ETN_RBM038_TST	RBM038	RA	ETN	TST	67	M	UK White	unknown	negative	no	11	2.5	106	negative
Sample 48_Cy3	ETN_RBM062_TST	RBM062	RA	ETN	TST	63	F	Non-UK White	negative	positive	yes	1	2.26	11	negative
Sample 49_Cy3	ETN_RBM001_TST	RBM001	RA	ETN	TST	62	F	UK White	unknown	positive	yes	4	1.97	99	positive
Sample 50_Cy5	ETN_W13111_TST	W13111	RA	ETN	TST	49	F	UK White	positive	not done	yes	9.1	2.3	138	negative

## Sheet: TNF stimulation of whole blood
Array Express name	Healthy / RA	Treatment group	Stimulation	Age	Gender	Ethnicity	Rheumatoid factor status	CRP (mg/dl)
Sample 1_Cy3	HV	HV	Nil	32	F	Non-UK White	n/a	n/a
Sample 2_Cy3	HV	HV	Nil	36	M	Non-UK White	n/a	n/a
Sample 3_Cy5	HV	HV	Nil	28	F	Non-UK White	n/a	n/a
Sample 4_Cy5	HV	HV	Nil	30	F	Non-UK White	n/a	n/a
Sample 5_Cy3	HV	HV	TNF	32	F	Non-UK White	n/a	n/a
Sample 6_Cy3	HV	HV	TNF	36	M	Non-UK White	n/a	n/a
Sample 7_Cy5	HV	HV	TNF	28	F	Non-UK White	n/a	n/a
Sample 8_Cy5	HV	HV	TNF	30	F	Non-UK White	n/a	n/a
Sample 9_Cy5	RA	MTX	Nil	65	M	UK White	positive	4.7
Sample 10_Cy5	RA	MTX	Nil	65	F	UK White	negative	9.1
Sample 11_Cy3	RA	MTX	Nil	63	F	UK White	positive	5.7
Sample 12_Cy3	RA	MTX	Nil	75	F	UK White	negative	13.4
Sample 13_Cy5	RA	MTX	TNF	65	M	UK White	positive	4.7
Sample 14_Cy5	RA	MTX	TNF	65	F	UK White	negative	9.1
Sample 15_Cy3	RA	MTX	TNF	63	F	UK White	positive	5.7
Sample 16_Cy3	RA	MTX	TNF	75	F	UK White	negative	13.4
Sample 17_Cy5	RA	Mab	Nil	55	F	Non-UK White	negative	13.4
Sample 18_Cy3	RA	Mab	Nil	47	F	UK White	positive	2.1
Sample 19_Cy5	RA	Mab	Nil	26	F	UK White	positive	1
Sample 20_Cy3	RA	Mab	Nil	69	F	UK White	negative	4.6
Sample 21_Cy5	RA	Mab	TNF	55	F	Non-UK White	negative	13.4
Sample 22_Cy3	RA	Mab	TNF	47	F	UK White	positive	2.1
Sample 23_Cy5	RA	Mab	TNF	26	F	UK White	positive	1
Sample 24_Cy3	RA	Mab	TNF	69	F	UK White	negative	4.6
Sample 25_Cy3	RA	ETN	Nil	65	F	UK White	negative	1.4
Sample 26_Cy5	RA	ETN	Nil	35	F	UK White	negative	12.8
Sample 27_Cy3	RA	ETN	Nil	71	F	UK White	positive	0.7
Sample 28_Cy5	RA	ETN	Nil	36	F	UK White	negative	< 0.6
Sample 29_Cy3	RA	ETN	TNF	65	F	UK White	negative	1.4
Sample 30_Cy5	RA	ETN	TNF	35	F	UK White	negative	12.8
Sample 31_Cy3	RA	ETN	TNF	71	F	UK White	positive	0.7
Sample 32_Cy5	RA	ETN	TNF	36	F	UK White	negative	< 0.6
