# Supplementary material for: Tumor Necrosis Factor (TNF) Bioactivity at the Site of an Acute Cell-Mediated Immune Response Is Preserved in Rheumatoid Arthritis Patients Responding to Anti-TNF Therapy
Source: Front Immunol. 2017 Aug 4;8:932. doi: 10.3389/fimmu.2017.00932 (PMC5543043; doi:10.3389/fimmu.2017.00932)
Supplement: Supplementary file 4 [file data_sheet_4.xlsx]

## Sheet: Sheet1
Pathway Name	Pathway Id	Source Name	Organism	Pathway uploaded gene count	Genes in InnateDB for this entity	Pathway p-value	Pathway p-value (corrected)	Gene Symbols
Immune System	18444	REACTOME	9606	154	1127	7.51271e-47	5.86742e-44	ACTB; ACTR3; ADAR; AMICA1; AP1S2; ARPC5; B2M; BIRC3; BTK; C1QA; C1QB; C1QC; C2; CALM3; CANX; CARD9; CASP1; CASP4; CCR2; CD14; CD300E; CD3D; CD40LG; CD4; CD74; CD8A; CD8B; CFP; CIITA; CISH; CTSS; CYBA; CYBB; DHX58; DTX3L; EIF2AK2; ERAP2; FCER1G; FCGR1B; FCGR2A; FCGR2B; FCGR3A; FCN1; FGR; GBP2; GBP4; GBP5; HCST; HLA-A; HLA-B; HLA-DMA; HLA-DMB; HLA-DOA; HLA-DPA1; HLA-DPB1; HLA-DQA1; HLA-DQA2; HLA-DR…
Cytokine Signaling in Immune system	17418	REACTOME	9606	63	267	2.03228e-31	7.93607e-29	ADAR; B2M; CASP1; CIITA; CISH; EIF2AK2; FCGR1B; GBP2; GBP4; GBP5; HLA-A; HLA-B; HLA-DPA1; HLA-DPB1; HLA-DQA1; HLA-DQA2; HLA-DRA; HLA-DRB1; HLA-DRB5; HLA-F; HLA-G; ICAM1; IFI30; IFI35; IFI6; IFIT1; IFIT3; IFITM1; IFITM2; IFITM3; IFNGR1; IL2RB; IL2RG; IL3RA; IL7R; INPP5D; IRF1; IRF7; IRF8; IRF9; ISG15; ISG20; JAK2; JAK3; LCK; LYN; MT2A; MX1; MX2; MYD88; OAS2; OASL; PIK3CD; PML; PSMB8; SP100; STAT1;…
Interferon Signaling	18059	REACTOME	9606	49	158	1.75624e-30	4.57208e-28	ADAR; B2M; CIITA; EIF2AK2; FCGR1B; GBP2; GBP4; GBP5; HLA-A; HLA-B; HLA-DPA1; HLA-DPB1; HLA-DQA1; HLA-DQA2; HLA-DRA; HLA-DRB1; HLA-DRB5; HLA-F; HLA-G; ICAM1; IFI30; IFI35; IFI6; IFIT1; IFIT3; IFITM1; IFITM2; IFITM3; IFNGR1; IRF1; IRF7; IRF8; IRF9; ISG15; ISG20; JAK2; MT2A; MX1; MX2; OAS2; OASL; PML; PSMB8; SP100; STAT1; STAT2; UBA7; UBE2L6; XAF1;
Interferon gamma signaling	13077	REACTOME	9606	30	63	1.77628e-25	3.46818e-23	B2M; CIITA; FCGR1B; GBP2; GBP4; GBP5; HLA-A; HLA-B; HLA-DPA1; HLA-DPB1; HLA-DQA1; HLA-DQA2; HLA-DRA; HLA-DRB1; HLA-DRB5; HLA-F; HLA-G; ICAM1; IFI30; IFNGR1; IRF1; IRF7; IRF8; IRF9; JAK2; MT2A; OAS2; OASL; PML; SP100;
Antigen processing and presentation	493	KEGG	9606	31	71	7.63314e-25	1.1923e-22	B2M; CANX; CD4; CD74; CD8A; CD8B; CIITA; CTSS; HLA-A; HLA-B; HLA-DMA; HLA-DMB; HLA-DOA; HLA-DPA1; HLA-DPB1; HLA-DQA1; HLA-DQA2; HLA-DQB1; HLA-DRA; HLA-DRB1; HLA-DRB5; HLA-E; HLA-F; HLA-G; HSPA6; IFI30; PSME2; RFX5; TAP1; TAP2; TAPBP;
Phagosome	10394	KEGG	9606	41	152	5.24163e-23	6.82285e-21	ACTB; C1R; CANX; CD14; CD209; CORO1A; CTSS; CYBA; CYBB; FCGR2A; FCGR2B; FCGR3A; HLA-A; HLA-B; HLA-DMA; HLA-DMB; HLA-DOA; HLA-DPA1; HLA-DPB1; HLA-DQA1; HLA-DQA2; HLA-DQB1; HLA-DRA; HLA-DRB1; HLA-DRB5; HLA-E; HLA-F; HLA-G; ITGAM; ITGB2; MRC1; MSR1; NCF1; NCF2; NCF4; SFTPA2; TAP1; TAP2; TLR2; TLR4; TUBA1B;
Staphylococcus aureus infection	10357	KEGG	9606	25	53	2.77649e-21	2.71055e-19	C1QA; C1QB; C1QC; C1R; C2; FCGR2A; FCGR2B; FCGR3A; FPR1; FPR3; HLA-DMA; HLA-DMB; HLA-DOA; HLA-DPA1; HLA-DPB1; HLA-DQA1; HLA-DQA2; HLA-DQB1; HLA-DRA; HLA-DRB1; HLA-DRB5; ICAM1; ITGAM; ITGB2; SELPLG;
Adaptive Immune System	18371	REACTOME	9606	79	604	2.74513e-21	3.06278e-19	AMICA1; AP1S2; B2M; BTK; CALM3; CANX; CD3D; CD40LG; CD4; CD74; CD8A; CD8B; CTSS; CYBA; CYBB; DTX3L; ERAP2; FCGR1B; FCGR2B; FCGR3A; HCST; HLA-A; HLA-B; HLA-DMA; HLA-DMB; HLA-DOA; HLA-DPA1; HLA-DPB1; HLA-DQA1; HLA-DQA2; HLA-DRA; HLA-DRB1; HLA-DRB5; HLA-F; HLA-G; ICAM1; ICAM2; ICAM3; IFI30; IFITM1; INPP5D; ITGA4; ITGB2; ITGB7; KLRG1; LAT; LCK; LCP2; LILRB1; LILRB2; LILRB3; LILRB5; LYN; MICB; MRC1; N…
Interferon alpha/beta signaling	13074	REACTOME	9606	26	59	3.86724e-21	3.35591e-19	ADAR; GBP2; HLA-A; HLA-B; HLA-F; HLA-G; IFI35; IFI6; IFIT1; IFIT3; IFITM1; IFITM2; IFITM3; IRF1; IRF7; IRF8; IRF9; ISG15; ISG20; MX1; MX2; OAS2; OASL; PSMB8; STAT2; XAF1;
Immunoregulatory interactions between a Lymphoid and a non-Lymphoid cell	13066	REACTOME	9606	28	71	4.5288e-21	3.53699e-19	AMICA1; B2M; CD3D; CD40LG; CD8A; CD8B; FCGR2B; FCGR3A; HCST; HLA-A; HLA-B; HLA-F; HLA-G; ICAM1; ICAM2; ICAM3; IFITM1; ITGA4; ITGB2; ITGB7; KLRG1; LILRB1; LILRB2; LILRB3; LILRB5; MICB; SELL; TYROBP;
Leishmaniasis	10355	KEGG	9606	27	71	7.26786e-20	5.16018e-18	CYBA; FCGR2A; FCGR3A; HLA-DMA; HLA-DMB; HLA-DOA; HLA-DPA1; HLA-DPB1; HLA-DQA1; HLA-DQA2; HLA-DQB1; HLA-DRA; HLA-DRB1; HLA-DRB5; IFNGR1; ITGA4; ITGAM; ITGB2; JAK2; MARCKSL1; MYD88; NCF1; NCF2; NCF4; STAT1; TLR2; TLR4;
Viral myocarditis	8123	KEGG	9606	22	56	8.62325e-17	5.6123e-15	ACTB; BID; CD40LG; HLA-A; HLA-B; HLA-DMA; HLA-DMB; HLA-DOA; HLA-DPA1; HLA-DPB1; HLA-DQA1; HLA-DQA2; HLA-DQB1; HLA-DRA; HLA-DRB1; HLA-DRB5; HLA-E; HLA-F; HLA-G; ICAM1; ITGB2; RAC2;
Allograft rejection	2793	KEGG	9606	18	35	1.61191e-16	9.68386e-15	CD40LG; GZMB; HLA-A; HLA-B; HLA-DMA; HLA-DMB; HLA-DOA; HLA-DPA1; HLA-DPB1; HLA-DQA1; HLA-DQA2; HLA-DQB1; HLA-DRA; HLA-DRB1; HLA-DRB5; HLA-E; HLA-F; HLA-G;
Osteoclast differentiation	10367	KEGG	9606	31	133	1.11405e-15	6.21481e-14	BTK; CSF1R; CYBA; CYBB; FCGR2A; FCGR2B; FCGR3A; IFNAR2; IFNGR1; IRF9; LCK; LCP2; LILRA4; LILRA6; LILRB1; LILRB2; LILRB3; LILRB5; NCF1; NCF2; NCF4; PIK3CD; RELB; SIRPG; SPI1; STAT1; STAT2; SYK; TGFBR2; TRAF2; TYROBP;
Cell adhesion molecules (CAMs)	440	KEGG	9606	32	144	1.65061e-15	8.59416e-14	CD2; CD40LG; CD4; CD6; CD8A; CD8B; HLA-A; HLA-B; HLA-DMA; HLA-DMB; HLA-DOA; HLA-DPA1; HLA-DPB1; HLA-DQA1; HLA-DQA2; HLA-DQB1; HLA-DRA; HLA-DRB1; HLA-DRB5; HLA-E; HLA-F; HLA-G; ICAM1; ICAM2; ICAM3; ITGA4; ITGAM; ITGB2; ITGB7; PTPRC; SELL; SELPLG;
Graft-versus-host disease	2807	KEGG	9606	17	37	1.29233e-14	6.30819e-13	GZMB; HLA-A; HLA-B; HLA-DMA; HLA-DMB; HLA-DOA; HLA-DPA1; HLA-DPB1; HLA-DQA1; HLA-DQA2; HLA-DQB1; HLA-DRA; HLA-DRB1; HLA-DRB5; HLA-E; HLA-F; HLA-G;
Type I diabetes mellitus	525	KEGG	9606	17	41	1.05964e-13	4.59768e-12	GZMB; HLA-A; HLA-B; HLA-DMA; HLA-DMB; HLA-DOA; HLA-DPA1; HLA-DPB1; HLA-DQA1; HLA-DQA2; HLA-DQB1; HLA-DRA; HLA-DRB1; HLA-DRB5; HLA-E; HLA-F; HLA-G;
Innate Immune System	17476	REACTOME	9606	63	563	1.04988e-13	4.82327e-12	ACTB; ACTR3; ARPC5; B2M; BIRC3; BTK; C1QA; C1QB; C1QC; C2; CALM3; CARD9; CASP1; CASP4; CCR2; CD14; CD300E; CD4; CFP; CTSS; DHX58; FCER1G; FCGR2A; FCGR3A; FCN1; FGR; IFI16; IFIH1; IRF1; IRF7; ISG15; ITGAM; ITGB2; JAK2; LAT2; LCK; LCP2; LY86; LY96; LYN; MYD88; NLRC4; NLRP3; PAK1; PAK2; PIK3CD; PSTPIP1; RASGRP2; S100A12; SAA1; SFTPA2; SIGLEC14; SYK; TLR2; TLR4; TMEM173; TRAF2; TREM1; TYROBP; UBA7; U…
Generation of second messenger molecules	13069	REACTOME	9606	15	31	1.84422e-13	7.58073e-12	CD3D; CD4; HLA-DPA1; HLA-DPB1; HLA-DQA1; HLA-DQA2; HLA-DRA; HLA-DRB1; HLA-DRB5; LAT; LCK; LCP2; PAK1; PAK2; WAS;
Primary immunodeficiency	2815	KEGG	9606	16	37	2.57174e-13	1.00427e-11	ADA; BTK; CD3D; CD40LG; CD4; CD8A; CD8B; CIITA; IL2RG; IL7R; JAK3; LCK; PTPRC; RFX5; TAP1; TAP2;
Autoimmune thyroid disease	2799	KEGG	9606	18	50	3.65026e-13	1.35755e-11	CD40LG; GZMB; HLA-A; HLA-B; HLA-DMA; HLA-DMB; HLA-DOA; HLA-DPA1; HLA-DPB1; HLA-DQA1; HLA-DQA2; HLA-DQB1; HLA-DRA; HLA-DRB1; HLA-DRB5; HLA-E; HLA-F; HLA-G;
Antigen processing-Cross presentation	18220	REACTOME	9606	22	80	4.69276e-13	1.66593e-11	B2M; CTSS; CYBA; CYBB; FCGR1B; HLA-A; HLA-B; HLA-F; HLA-G; MRC1; NCF1; NCF2; NCF4; PSMA4; PSMA6; PSMB10; PSMB8; PSMB9; PSME2; TAP1; TAP2; TAPBP;
Intestinal immune network for IgA production	8118	KEGG	9606	17	46	1.01343e-12	3.44125e-11	CD40LG; HLA-DMA; HLA-DMB; HLA-DOA; HLA-DPA1; HLA-DPB1; HLA-DQA1; HLA-DQA2; HLA-DQB1; HLA-DRA; HLA-DRB1; HLA-DRB5; IL15; IL15RA; ITGA4; ITGB7; TNFSF13B;
Toxoplasmosis	10385	KEGG	9606	26	119	1.223e-12	3.97985e-11	ALOX5; BIRC3; CCR5; CD40LG; CIITA; HLA-DMA; HLA-DMB; HLA-DOA; HLA-DPA1; HLA-DPB1; HLA-DQA1; HLA-DQA2; HLA-DQB1; HLA-DRA; HLA-DRB1; HLA-DRB5; HSPA6; IFNGR1; IL10RA; JAK2; LY96; MYD88; PIK3CD; STAT1; TLR2; TLR4;
IL12-mediated signaling events	15185	PID NCI	9606	18	57	4.82122e-12	1.50615e-10	B2M; CCL3; CCR5; CD3D; CD4; CD8A; CD8B; GZMA; GZMB; HLA-A; HLA-DRA; HLA-DRB1; IL2RB; IL2RG; JAK2; LCK; RELB; STAT1;
Chemokine signaling pathway	4389	KEGG	9606	31	181	7.59254e-12	2.28068e-10	ARRB2; CCL13; CCL19; CCL21; CCL2; CCL3; CCR1; CCR2; CCR5; CCR7; CX3CR1; CXCL10; CXCL9; CXCR3; FGR; GNG10; JAK2; JAK3; LYN; NCF1; PAK1; PIK3CD; PLCB2; PREX1; RAC2; RASGRP2; STAT1; STAT2; VAV1; WAS; XCL1;
Asthma	2818	KEGG	9606	13	28	1.53596e-11	4.44291e-10	CD40LG; FCER1G; HLA-DMA; HLA-DMB; HLA-DOA; HLA-DPA1; HLA-DPB1; HLA-DQA1; HLA-DQA2; HLA-DQB1; HLA-DRA; HLA-DRB1; HLA-DRB5;
Cytokine-cytokine receptor interaction	515	KEGG	9606	37	258	1.6637e-11	4.64054e-10	CCL13; CCL19; CCL21; CCL2; CCL3; CCR1; CCR2; CCR5; CCR7; CD27; CD40LG; CSF1R; CSF3R; CX3CR1; CXCL10; CXCL9; CXCR3; IFNAR2; IFNGR1; IL10RA; IL15; IL15RA; IL17RA; IL2RB; IL2RG; IL3RA; IL4R; IL7R; LTB; PLEKHO2; TGFBR2; TNFRSF1B; TNFRSF4; TNFRSF6B; TNFSF10; TNFSF13B; XCL1;
Natural killer cell mediated cytotoxicity	578	KEGG	9606	25	130	6.53279e-11	1.75935e-09	BID; FCER1G; FCGR3A; GZMB; HCST; HLA-A; HLA-B; HLA-E; HLA-G; ICAM1; ICAM2; IFNAR2; IFNGR1; ITGB2; LAT; LCK; LCP2; MICB; PAK1; PIK3CD; RAC2; SYK; TNFSF10; TYROBP; VAV1;
Antigen processing and presentation	4144	PID BIOCARTA	9606	9	13	1.77513e-10	4.47219e-09	B2M; CD74; HLA-A; HLA-DRA; HLA-DRB1; PSMB8; PSMB9; TAP1; TAP2;
Translocation of ZAP-70 to Immunological synapse	13070	REACTOME	9606	10	17	1.72361e-10	4.48712e-09	CD3D; CD4; HLA-DPA1; HLA-DPB1; HLA-DQA1; HLA-DQA2; HLA-DRA; HLA-DRB1; HLA-DRB5; LCK;
Phosphorylation of CD3 and TCR zeta chains	13071	REACTOME	9606	10	18	3.73797e-10	9.12299e-09	CD3D; CD4; HLA-DPA1; HLA-DPB1; HLA-DQA1; HLA-DQA2; HLA-DRA; HLA-DRB1; HLA-DRB5; LCK;
GPVI-mediated activation cascade	13127	REACTOME	9606	15	50	6.77433e-10	1.60326e-08	FCER1G; IL2RB; IL2RG; IL3RA; JAK2; JAK3; LAT; LCK; LCP2; LYN; PIK3CD; RAC2; RHOG; SYK; VAV1;
Hemostasis	19856	REACTOME	9606	51	508	1.57166e-09	3.61019e-08	ACTB; AMICA1; ARRB2; CALM3; CD2; CD63; CD84; DOCK10; DOCK8; DOK2; FCER1G; FGR; GNG10; HMG20B; IL2RB; IL2RG; IL3RA; INPP5D; IRF1; IRF7; ITGA4; ITGAM; ITGAX; ITGB2; JAK2; JAK3; LAT; LCK; LCP2; LYN; PIK3CD; PROCR; PTGIR; RAC2; RASGRP2; RHOG; S100A10; SELL; SELPLG; SERPINA1; SERPINE2; SIRPG; SLC16A3; SLC7A7; SRGN; SYK; TIMP1; TMSB4X; TREM1; TUBA1B; VAV1;
TCR signaling	17097	REACTOME	9606	16	61	1.64494e-09	3.67056e-08	CD3D; CD4; HLA-DPA1; HLA-DPB1; HLA-DQA1; HLA-DQA2; HLA-DRA; HLA-DRB1; HLA-DRB5; INPP5D; LAT; LCK; LCP2; PAK1; PAK2; WAS;
PD-1 signaling	13091	REACTOME	9606	10	22	4.76809e-09	1.03441e-07	CD3D; CD4; HLA-DPA1; HLA-DPB1; HLA-DQA1; HLA-DQA2; HLA-DRA; HLA-DRB1; HLA-DRB5; LCK;
Hematopoietic cell lineage	415	KEGG	9606	18	88	1.17066e-08	2.40602e-07	CD14; CD2; CD33; CD37; CD3D; CD4; CD8A; CD8B; CSF1R; CSF3R; HLA-DRA; HLA-DRB1; HLA-DRB5; IL3RA; IL4R; IL7R; ITGA4; ITGAM;
Cell surface interactions at the vascular wall	13112	REACTOME	9606	19	98	1.16385e-08	2.45668e-07	AMICA1; CD2; CD84; DOK2; FCER1G; INPP5D; ITGA4; ITGAM; ITGAX; ITGB2; LCK; LYN; PROCR; SELL; SELPLG; SIRPG; SLC16A3; SLC7A7; TREM1;
Antigen Presentation: Folding, assembly and peptide loading of class I MHC	12980	REACTOME	9606	10	24	1.34365e-08	2.69074e-07	B2M; CANX; ERAP2; HLA-A; HLA-B; HLA-F; HLA-G; TAP1; TAP2; TAPBP;
Chemokine receptors bind chemokines	13243	REACTOME	9606	14	53	1.5858e-08	3.09627e-07	CCL19; CCL21; CCL2; CCL3; CCR1; CCR2; CCR5; CCR7; CCRL2; CX3CR1; CXCL10; CXCL9; CXCR3; XCL1;
Beta2 integrin cell surface interactions	15182	PID NCI	9606	10	29	1.14205e-07	2.17546e-06	CD40LG; CYR61; FCGR2A; ICAM1; ICAM2; ICAM3; ITGAM; ITGAX; ITGB2; THY1;
ER-Phagosome pathway	12983	REACTOME	9606	14	63	1.69796e-07	3.1574e-06	B2M; HLA-A; HLA-B; HLA-F; HLA-G; PSMA4; PSMA6; PSMB10; PSMB8; PSMB9; PSME2; TAP1; TAP2; TAPBP;
Costimulation by the CD28 family	13092	REACTOME	9606	14	64	2.09381e-07	3.80295e-06	CD3D; CD4; HLA-DPA1; HLA-DPB1; HLA-DQA1; HLA-DQA2; HLA-DRA; HLA-DRB1; HLA-DRB5; LCK; LYN; PAK1; PAK2; VAV1;
CXCR4-mediated signaling events	15059	PID NCI	9606	12	50	5.36585e-07	9.52439e-06	ARRB2; CD3D; CD4; HLA-DRA; HLA-DRB1; JAK2; LCK; MMP9; PAK1; PTPRC; STAT2; VAV1;
TCR	15915	NETPATH	9606	29	259	7.11225e-07	1.23437e-05	ADA; ARHGDIB; CD2; CD3D; CD4; CD84; CD8A; CISH; DOK1; DOK2; INPP5D; JAK3; LAT; LCK; LCP2; LDHB; LYN; MUC1; NFAM1; PAK1; PSTPIP1; PTPRC; RASGRP2; SKAP1; SLA; STAT1; SYK; VAV1; WAS;
Systemic lupus erythematosus	2805	KEGG	9606	19	126	7.45232e-07	1.26527e-05	C1QA; C1QB; C1QC; C1R; C2; CD40LG; FCGR2A; FCGR3A; HLA-DMA; HLA-DMB; HLA-DOA; HLA-DPA1; HLA-DPB1; HLA-DQA1; HLA-DQA2; HLA-DQB1; HLA-DRA; HLA-DRB1; HLA-DRB5;
Endosomal/Vacuolar pathway	12982	REACTOME	9606	6	10	8.12771e-07	1.32245e-05	B2M; CTSS; HLA-A; HLA-B; HLA-F; HLA-G;
Downstream signaling in naïve CD8+ T cells	15166	PID NCI	9606	11	43	8.04524e-07	1.33688e-05	B2M; CD3D; CD8A; CD8B; GZMB; HLA-A; IFNAR2; IL2RB; IL2RG; PTPN7; TNFRSF4;
Fc gamma R-mediated phagocytosis	4359	KEGG	9606	16	93	9.3093e-07	1.48379e-05	ARPC5; FCGR2A; FCGR2B; FCGR3A; INPP5D; LAT; LYN; MARCKSL1; NCF1; PAK1; PIK3CD; PTPRC; RAC2; SYK; VAV1; WAS;
Downstream TCR signaling	13068	REACTOME	9606	11	44	1.03389e-06	1.61493e-05	CD3D; CD4; HLA-DPA1; HLA-DPB1; HLA-DQA1; HLA-DQA2; HLA-DRA; HLA-DRB1; HLA-DRB5; INPP5D; LCK;
Ras-independent pathway in nk cell-mediated cytotoxicity	4025	PID BIOCARTA	9606	8	22	1.38502e-06	2.12097e-05	B2M; CD2; FCGR3A; HLA-A; LAT; PAK1; SYK; VAV1;
BCR	15916	NETPATH	9606	21	157	1.48611e-06	2.23203e-05	BTK; CASP7; CCL3; DOK1; DOK3; FCGR2B; HCLS1; IFITM1; INPP5D; LAT2; LCK; LCP2; LYN; PIK3CD; PIP4K2A; PTPRC; STAT1; SYK; TCL1A; VAV1; WAS;
Lck and fyn tyrosine kinases in initiation of tcr activation	4116	PID BIOCARTA	9606	6	11	1.72663e-06	2.54433e-05	CD3D; CD4; HLA-DRA; HLA-DRB1; LCK; PTPRC;
TCR signaling in naïve CD8+ T cells	14930	PID NCI	9606	11	48	2.62876e-06	3.80197e-05	B2M; CD3D; CD8A; CD8B; HLA-A; LAT; LCK; LCP2; PTPRC; RASGRP2; VAV1;
Endogenous TLR signaling	15845	PID NCI	9606	8	24	2.9642e-06	4.20916e-05	CD14; LY96; MYD88; S100A8; S100A9; TLR1; TLR2; TLR4;
KitReceptor	15910	NETPATH	9606	16	104	4.29884e-06	5.89016e-05	BTK; DOK1; DOK2; DOK3; FGR; IL7R; INPP5D; JAK2; JAK3; LAT; LYN; MSN; PAK1; STAT1; VAV1; WAS;
Fc-epsilon receptor I signaling in mast cells	15695	PID NCI	9606	12	60	4.2723e-06	5.95833e-05	BTK; DOK1; FCER1G; FCGR2B; HCLS1; LAT2; LAT; LCP2; LYN; PAK2; SYK; VAV1;
Class I MHC mediated antigen processing & presentation	19282	REACTOME	9606	27	256	5.45945e-06	7.35143e-05	B2M; CANX; CTSS; CYBA; CYBB; DTX3L; ERAP2; FCGR1B; HLA-A; HLA-B; HLA-F; HLA-G; MRC1; NCF1; NCF2; NCF4; PSMA4; PSMA6; PSMB10; PSMB8; PSMB9; PSME2; TAP1; TAP2; TAPBP; UBA7; UBE2L6;
Cross-presentation of particulate exogenous antigens (phagosomes)	12984	REACTOME	9606	5	8	5.5834e-06	7.3909e-05	CYBA; CYBB; NCF1; NCF2; NCF4;
IL3	15919	NETPATH	9606	14	84	6.59162e-06	8.5801e-05	CISH; DOK1; DOK2; FCER1G; IL3RA; INPP5D; JAK2; LCK; LYN; PAK1; PIK3CD; PTPRC; SYK; VAV1;
T cell receptor signaling pathway	4156	PID BIOCARTA	9606	11	54	8.93085e-06	0.000114344	ARHGAP4; CD3D; CD4; HLA-DRA; HLA-DRB1; LAT; LCK; NCF2; PTPN7; PTPRC; VAV1;
Platelet activation, signaling and aggregation	17662	REACTOME	9606	24	219	9.54993e-06	0.000120298	ARRB2; CALM3; CD63; FCER1G; GNG10; IL2RB; IL2RG; IL3RA; JAK2; JAK3; LAT; LCK; LCP2; LYN; PIK3CD; RAC2; RASGRP2; RHOG; SERPINA1; SRGN; SYK; TIMP1; TMSB4X; VAV1;
MHC class II antigen presentation	13065	REACTOME	9606	16	111	1.0171e-05	0.000126089	AP1S2; CANX; CD74; CTSS; HLA-DMA; HLA-DMB; HLA-DOA; HLA-DPA1; HLA-DPB1; HLA-DQA1; HLA-DQA2; HLA-DRA; HLA-DRB1; HLA-DRB5; IFI30; TUBA1B;
CD4 T cell receptor signaling	16104	INOH	9606	13	79	1.62426e-05	0.000198211	CD3D; CD4; HLA-DPA1; HLA-DPB1; HLA-DQA1; HLA-DQA2; HLA-DRA; HLA-DRB1; LAT; LCK; PIK3CD; RAC2; VAV1;
Interleukin-3, 5 and GM-CSF signaling	13082	REACTOME	9606	10	48	1.86018e-05	0.000223508	IL2RB; IL2RG; IL3RA; INPP5D; JAK2; JAK3; LYN; PIK3CD; SYK; VAV1;
IL2	15918	NETPATH	9606	13	81	2.14523e-05	0.000253852	CISH; IL15; IL2RB; IL2RG; JAK2; JAK3; LCK; LYN; NMI; PIK3CD; STAT1; SYK; VAV1;
TCR signaling in naïve CD4+ T cells	15110	PID NCI	9606	11	60	2.56491e-05	0.000298985	CD3D; CD4; HLA-DRA; HLA-DRB1; LAT; LCK; LCP2; PTPRC; RASGRP2; VAV1; WAS;
Leukocyte transendothelial migration	510	KEGG	9606	16	120	2.76596e-05	0.000317679	ACTB; CYBA; CYBB; ICAM1; ITGA4; ITGAM; ITGB2; MMP9; MSN; NCF1; NCF2; NCF4; PIK3CD; RAC2; THY1; VAV1;
IL4	15920	NETPATH	9606	12	74	3.99598e-05	0.000452298	BTK; DOK2; IL2RG; IL4R; INPP5D; JAK2; JAK3; LCK; PIK3CD; SPI1; STAT1; SYK;
Interleukin-2 signaling	13083	REACTOME	9606	9	45	6.87323e-05	0.000766856	IL2RB; IL2RG; IL3RA; INPP5D; JAK2; JAK3; LCK; PIK3CD; SYK;
Jak-STAT signaling pathway	568	KEGG	9606	18	158	7.52854e-05	0.000828139	CISH; CSF3R; IFNAR2; IFNGR1; IL10RA; IL15; IL15RA; IL2RB; IL2RG; IL3RA; IL4R; IL7R; IRF9; JAK2; JAK3; PIK3CD; STAT1; STAT2;
Interleukin receptor SHC signaling	13081	REACTOME	9606	7	27	7.80897e-05	0.000847057	IL2RB; IL2RG; IL3RA; INPP5D; JAK2; JAK3; PIK3CD;
IL2-mediated signaling events	15044	PID NCI	9606	8	37	9.75875e-05	0.00104405	CISH; DOK2; IL2RB; IL2RG; JAK3; LCK; STAT1; SYK;
Role of mef2d in t-cell apoptosis	4085	PID BIOCARTA	9606	7	28	0.000100504	0.00106072	CD3D; CD4; HLA-DRA; HLA-DRB1; LAT; LCK; PTPRC;
Activation of csk by camp-dependent protein kinase inhibits signaling through the t cell receptor	4160	PID BIOCARTA	9606	8	38	0.000119267	0.00124197	CCR5; CD3D; CD4; FPR1; HLA-DRA; HLA-DRB1; LCK; PTPRC;
Toll Like Receptor 4 (TLR4) Cascade	13046	REACTOME	9606	15	122	0.000126046	0.00129529	BIRC3; BTK; CD14; IRF7; ITGAM; ITGB2; JAK2; LY86; LY96; MYD88; S100A12; SAA1; SFTPA2; TLR2; TLR4;
JAK STAT pathway and regulation	16125	INOH	9606	25	273	0.000128698	0.00130537	ACVRL1; BTK; CD40LG; CSF3R; IFNAR2; IFNGR1; IL10RA; IL15; IL15RA; IL17RA; IL2RB; IL2RG; IL3RA; IL4R; IL7R; JAK2; JAK3; LCK; PAK1; PAK2; STAT1; STAT2; SYK; TGFBR2; TNFSF10;
Class A/1 (Rhodopsin-like receptors)	13250	REACTOME	9606	27	307	0.000137371	0.00137547	CCL19; CCL21; CCL2; CCL3; CCR1; CCR2; CCR5; CCR7; CCRL2; CX3CR1; CXCL10; CXCL9; CXCR3; FPR1; FPR3; GAL; GPR132; GPR68; NPB; P2RY14; P2RY6; PTGER2; PTGIR; S1PR4; SAA1; TAAR2; XCL1;
Signaling by Interleukins	18744	REACTOME	9606	14	110	0.000145318	0.00143662	CASP1; IL2RB; IL2RG; IL3RA; IL7R; INPP5D; JAK2; JAK3; LCK; LYN; MYD88; PIK3CD; SYK; VAV1;
Classical complement pathway	3972	PID BIOCARTA	9606	5	14	0.000162778	0.00155036	C1QA; C1QB; C1QC; C1R; C2;
Il 2 signaling pathway	3954	PID BIOCARTA	9606	5	14	0.000162778	0.00155036	IL2RB; IL2RG; JAK3; LCK; SYK;
Il 4 signaling pathway	4069	PID BIOCARTA	9606	5	14	0.000162778	0.00155036	HLA-DRA; HLA-DRB1; IL2RG; IL4R; JAK3;
Toll-Like Receptors Cascades	17767	REACTOME	9606	16	140	0.000180577	0.00169917	BIRC3; BTK; CD14; CTSS; IRF7; ITGAM; ITGB2; JAK2; LY86; LY96; MYD88; S100A12; SAA1; SFTPA2; TLR2; TLR4;
B cell receptor signaling pathway	532	KEGG	9606	11	74	0.000187307	0.00174151	BTK; FCGR2B; IFITM1; INPP5D; LILRA6; LILRB3; LYN; PIK3CD; RAC2; SYK; VAV1;
GMCSF-mediated signaling events	15598	PID NCI	9606	6	22	0.000190094	0.00174662	CCL2; CISH; IRF8; JAK2; LYN; SYK;
Peptide ligand-binding receptors	13249	REACTOME	9606	19	185	0.000192831	0.00175118	CCL19; CCL21; CCL2; CCL3; CCR1; CCR2; CCR5; CCR7; CCRL2; CX3CR1; CXCL10; CXCL9; CXCR3; FPR1; FPR3; GAL; NPB; SAA1; XCL1;
RAC1 signaling pathway	15344	PID NCI	9606	9	52	0.000221629	0.00198956	ACTR3; ARPC5; CYBA; CYBB; NCF1; NCF2; PAK1; PAK2; PLCB2;
Fcgamma receptor (FCGR) dependent phagocytosis	18888	REACTOME	9606	12	89	0.000248921	0.00218435	ACTB; ACTR3; ARPC5; BTK; FCGR2A; FCGR3A; FGR; LYN; PAK1; SYK; VAV1; WAS;
Caspase cascade in apoptosis	4166	PID BIOCARTA	9606	6	23	0.000248419	0.00220472	ARHGDIB; BIRC3; CASP1; CASP4; CASP7; GZMB;
Chagas disease (American trypanosomiasis)	10366	KEGG	9606	13	103	0.000271297	0.00232838	C1QA; C1QB; C1QC; CCL2; CCL3; CD3D; IFNGR1; MYD88; PIK3CD; PLCB2; TGFBR2; TLR2; TLR4;
Toll-like receptor signaling pathway	564	KEGG	9606	13	103	0.000271297	0.00232838	CCL3; CD14; CXCL10; CXCL9; IFNAR2; IRF7; LY96; MYD88; PIK3CD; STAT1; TLR1; TLR2; TLR4;
RIG-I/MDA5 mediated induction of IFN-alpha/beta pathways	13017	REACTOME	9606	11	78	0.000301172	0.00255669	DHX58; IFIH1; IRF1; IRF7; ISG15; MYD88; S100A12; SAA1; TRAF2; UBA7; UBE2L6;
Regulation of actin dynamics for phagocytic cup formation	13005	REACTOME	9606	10	66	0.000311589	0.00261667	ACTB; ACTR3; ARPC5; BTK; FCGR2A; FCGR3A; PAK1; SYK; VAV1; WAS;
T cell receptor signaling pathway	563	KEGG	9606	13	107	0.000396177	0.00329164	CD3D; CD40LG; CD4; CD8A; CD8B; LAT; LCK; LCP2; PAK1; PAK2; PIK3CD; PTPRC; VAV1;
NOD-like receptor signaling pathway	8112	KEGG	9606	9	57	0.000452634	0.00372113	BIRC3; CARD6; CARD9; CASP1; CASP5; CCL2; NLRC4; NLRP3; PSTPIP1;
The role of Nef in HIV-1 replication and disease pathogenesis	19469	REACTOME	9606	6	26	0.00051067	0.00415451	AP1S2; B2M; CD4; CD8B; LCK; PAK2;
Fc epsilon RI signaling pathway	435	KEGG	9606	10	71	0.000568834	0.00457999	BTK; FCER1G; INPP5D; LAT; LCP2; LYN; PIK3CD; RAC2; SYK; VAV1;
IL5	15921	NETPATH	9606	9	59	0.000588332	0.00468864	ALOX5; BTK; HCLS1; IL2RB; JAK2; LYN; STAT1; SYK; VAV1;
FCERI mediated Ca+2 mobilization	19496	REACTOME	9606	7	37	0.00063637	0.00497005	BTK; CALM3; FCER1G; LCP2; LYN; SYK; VAV1;
Ifn gamma signaling pathway	4171	PID BIOCARTA	9606	3	5	0.000634365	0.00500444	IFNGR1; JAK2; STAT1;
IL4-mediated signaling events	15439	PID NCI	9606	9	60	0.000667719	0.00516325	CD40LG; DOK2; IL2RG; IL4R; JAK2; JAK3; PARP14; SPI1; THY1;
CD28 dependent Vav1 pathway	13089	REACTOME	9606	4	11	0.000717293	0.00549221	LCK; PAK1; PAK2; VAV1;
Cross-presentation of soluble exogenous antigens (endosomes)	12985	REACTOME	9606	8	49	0.0007429	0.00552576	FCGR1B; MRC1; PSMA4; PSMA6; PSMB10; PSMB8; PSMB9; PSME2;
FCERI mediated MAPK activation	19852	REACTOME	9606	8	49	0.0007429	0.00552576	FCER1G; JAK2; LCP2; LYN; PAK1; PAK2; SYK; VAV1;
Malaria	10359	KEGG	9606	8	49	0.0007429	0.00552576	CCL2; CD40LG; GYPC; ICAM1; ITGB2; MYD88; TLR2; TLR4;
G-protein beta:gamma signalling	17727	REACTOME	9606	8	50	0.000853506	0.00628857	GNG10; IL2RB; IL2RG; IL3RA; JAK2; JAK3; PIK3CD; PLCB2;
Fc epsilon receptor i signaling in mast cells	4183	PID BIOCARTA	9606	6	29	0.000949909	0.00686925	BTK; FCER1G; LYN; PAK2; SYK; VAV1;
Initial triggering of complement	13054	REACTOME	9606	6	29	0.000949909	0.00686925	C1QA; C1QB; C1QC; C2; CFP; FCN1;
Nef-mediates down modulation of cell surface receptors by recruiting them to clathrin adapters	18067	REACTOME	9606	5	20	0.00102924	0.00737467	AP1S2; B2M; CD4; CD8B; LCK;
amb2 Integrin signaling	15836	PID NCI	9606	6	30	0.00114713	0.00814464	ICAM1; ITGAM; ITGB2; MMP9; SELPLG; THY1;
IFN gamma signaling	16222	INOH	9606	3	6	0.00123034	0.00850348	IFNGR1; JAK2; STAT1;
Synthesis of 5-eicosatetraenoic acids	13479	REACTOME	9606	3	6	0.00123034	0.00850348	ALOX5; ALOX5AP; GPX1;
G alpha (i) signalling events	13220	REACTOME	9606	20	231	0.00121148	0.00852403	CCL19; CCL21; CCR1; CCR2; CCR5; CCR7; CXCL10; CXCL9; CXCR3; FPR1; FPR3; GAL; GNG10; NPB; P2RY14; RGS10; RGS18; RGS19; S1PR4; SAA1;
FCGR activation	13007	REACTOME	9606	5	21	0.00130615	0.0089483	FCGR2A; FCGR3A; FGR; LYN; SYK;
IFN-gamma pathway	15869	PID NCI	9606	6	31	0.00137426	0.00933301	CASP1; IFNGR1; IRF1; IRF9; JAK2; STAT1;
DEx/H-box helicases activate type I IFN and inflammatory cytokines production	18395	REACTOME	9606	4	13	0.00145625	0.00980457	IRF7; MYD88; S100A12; SAA1;
The IPAF inflammasome	13058	REACTOME	9606	2	2	0.00166139	0.0110901	CASP1; NLRC4;
Pathogenic Escherichia coli infection	434	KEGG	9606	8	56	0.00182505	0.0120794	ACTB; ARPC5; CD14; HCLS1; LY96; TLR4; TUBA1B; WAS;
SHP2 signaling	15583	PID NCI	9606	7	44	0.00185307	0.0121617	IFNGR1; IL2RB; IL2RG; JAK2; JAK3; LCK; STAT1;
Integrin cell surface interactions	13303	REACTOME	9606	10	83	0.00194179	0.0126378	COL4A2; COL4A4; ICAM1; ICAM2; ICAM3; ITGA4; ITGAM; ITGAX; ITGB2; ITGB7;
Atypical NF-kappaB pathway	14922	PID NCI	9606	4	14	0.00197364	0.0127389	ARRB2; BCL3; LCK; SYK;
Formyl peptide receptors bind formyl peptides and many other ligands	13247	REACTOME	9606	3	7	0.00208807	0.0131515	FPR1; FPR3; SAA1;
IL-2 signaling	16144	INOH	9606	3	7	0.00208807	0.0131515	IL2RB; IL2RG; JAK3;
IL-4 signaling	16108	INOH	9606	3	7	0.00208807	0.0131515	IL2RG; IL4R; JAK3;
Latent infection of Homo sapiens with Mycobacterium tuberculosis	19750	REACTOME	9606	6	34	0.00226407	0.0140337	CYBA; CYBB; LTF; NCF1; NCF2; NCF4;
Phagosomal maturation (early endosomal stage)	13712	REACTOME	9606	6	34	0.00226407	0.0140337	CYBA; CYBB; LTF; NCF1; NCF2; NCF4;
TRAF6 mediated NF-kB activation	13015	REACTOME	9606	5	24	0.00246663	0.0151688	IFIH1; MYD88; S100A12; SAA1; TRAF2;
African trypanosomiasis	10384	KEGG	9606	6	35	0.00264024	0.0158617	APOL1; HP; ICAM1; IDO1; MYD88; PLCB2;
Toll-like receptor pathway	3951	PID BIOCARTA	9606	6	35	0.00264024	0.0158617	CD14; EIF2AK2; LY96; MYD88; TLR2; TLR4;
Il-7 signal transduction	4180	PID BIOCARTA	9606	4	15	0.00260549	0.0158976	IL2RG; JAK3; LCK; NMI;
Binding and Uptake of Ligands by Scavenger Receptors	17884	REACTOME	9606	7	47	0.0027385	0.0162028	APOL1; CD163; COL4A2; FTL; HP; MSR1; SAA1;
G beta:gamma signalling through PI3Kgamma	13221	REACTOME	9606	7	47	0.0027385	0.0162028	GNG10; IL2RB; IL2RG; IL3RA; JAK2; JAK3; PIK3CD;
GPCR ligand binding	19266	REACTOME	9606	30	433	0.00311962	0.0183189	CCL19; CCL21; CCL2; CCL3; CCR1; CCR2; CCR5; CCR7; CCRL2; CD97; CX3CR1; CXCL10; CXCL9; CXCR3; FPR1; FPR3; GAL; GNG10; GPR132; GPR68; IAPP; NPB; P2RY14; P2RY6; PTGER2; PTGIR; S1PR4; SAA1; TAAR2; XCL1;
Inflammasomes	13061	REACTOME	9606	4	16	0.00336336	0.0196029	CASP1; NLRC4; NLRP3; PSTPIP1;
Regulation of activated PAK-2p34 by proteasome mediated degradation	13414	REACTOME	9606	7	49	0.00348828	0.0201803	PAK2; PSMA4; PSMA6; PSMB10; PSMB8; PSMB9; PSME2;
IL12 signaling mediated by STAT4	15277	PID NCI	9606	5	26	0.00356995	0.0203513	CD3D; CD4; HLA-DRA; HLA-DRB1; IRF1;
Integrin family cell surface interactions	15169	PID NCI	9606	5	26	0.00356995	0.0203513	ITGA4; ITGAM; ITGAX; ITGB2; ITGB7;
VEGFA-VEGFR2 Pathway	18745	REACTOME	9606	11	105	0.0036132	0.0204486	ACTB; CALM3; CYBA; CYBB; JAK2; NCF1; NCF2; NCF4; PAK1; PAK2; VAV1;
Host Interactions of HIV factors	19514	REACTOME	9606	12	121	0.00380835	0.021398	AP1S2; B2M; CD4; CD8B; LCK; PAK2; PSMA4; PSMA6; PSMB10; PSMB8; PSMB9; PSME2;
Nucleotide-binding domain, leucine rich repeat containing receptor (NLR) signaling pathways	18305	REACTOME	9606	7	50	0.0039172	0.0216974	BIRC3; CARD9; CASP1; CASP4; NLRC4; NLRP3; PSTPIP1;
Regulation of ornithine decarboxylase (ODC)	13585	REACTOME	9606	7	50	0.0039172	0.0216974	ODC1; PSMA4; PSMA6; PSMB10; PSMB8; PSMB9; PSME2;
Antigen activates B Cell Receptor (BCR) leading to generation of second messengers	13095	REACTOME	9606	6	38	0.00405156	0.0222836	BTK; CALM3; LYN; PIK3CD; SYK; VAV1;
Activation of IRF3/IRF7 mediated by TBK1/IKK epsilon	13028	REACTOME	9606	4	17	0.00425838	0.0232573	CD14; IRF7; LY96; TLR4;
Vpu mediated degradation of CD4	13686	REACTOME	9606	7	51	0.00438496	0.0237823	CD4; PSMA4; PSMA6; PSMB10; PSMB8; PSMB9; PSME2;
Ifn alpha signaling pathway	3948	PID BIOCARTA	9606	3	9	0.00471417	0.0253915	IFNAR2; STAT1; STAT2;
Amoebiasis	10358	KEGG	9606	11	109	0.00481496	0.0257567	CD14; COL4A2; COL4A4; ITGAM; ITGB2; PIK3CD; PLCB2; SERPINB1; SERPINB9; TLR2; TLR4;
Thromboxane A2 receptor signaling	14941	PID NCI	9606	5	28	0.00498874	0.0265048	ARRB2; ICAM1; PLCB2; PTGIR; SYK;
Internal ribosome entry pathway	3997	PID BIOCARTA	9606	4	18	0.0053012	0.0270604	CASP1; CASP4; CASP5; CASP7;
The co-stimulatory signal during t-cell activation	4018	PID BIOCARTA	9606	4	18	0.0053012	0.0270604	CD3D; HLA-DRA; HLA-DRB1; LCK;
Activated TLR4 signalling	19190	REACTOME	9606	11	110	0.00516004	0.0272297	BIRC3; BTK; CD14; IRF7; JAK2; LY96; MYD88; S100A12; SAA1; TLR2; TLR4;
Toll Like Receptor 2 (TLR2) Cascade	17710	REACTOME	9606	10	95	0.00523837	0.0272745	BTK; CD14; JAK2; LY96; MYD88; S100A12; SAA1; SFTPA2; TLR2; TLR4;
Toll Like Receptor TLR1:TLR2 Cascade	13035	REACTOME	9606	10	95	0.00523837	0.0272745	BTK; CD14; JAK2; LY96; MYD88; S100A12; SAA1; SFTPA2; TLR2; TLR4;
Integrin signaling pathway	16138	INOH	9606	12	126	0.00528223	0.0273207	ACTB; COL4A2; COL4A4; DOCK10; DOCK8; ITGA4; ITGAM; ITGAX; ITGB2; ITGB7; LCK; VAV1;
Caspase Cascade in Apoptosis	14995	PID NCI	9606	7	53	0.00544569	0.0276174	ARHGDIB; BID; BIRC3; CASP7; GZMB; TNFSF10; TRAF2;
TSLP	15928	NETPATH	9606	14	161	0.0060868	0.0306696	BTK; CD84; DOK2; FCER1G; GPSM3; ICAM2; IL7R; JAK2; LCK; LCP1; LYN; PTPN7; RELB; STAT1;
Antiviral mechanism by IFN-stimulated genes	17226	REACTOME	9606	8	68	0.00621634	0.0307276	EIF2AK2; IFIT1; ISG15; MX1; MX2; STAT1; UBA7; UBE2L6;
ISG15 antiviral mechanism	13075	REACTOME	9606	8	68	0.00621634	0.0307276	EIF2AK2; IFIT1; ISG15; MX1; MX2; STAT1; UBA7; UBE2L6;
Extracellular matrix organization	17095	REACTOME	9606	20	266	0.00618467	0.030963	ADAM8; ADAMTS4; ADAMTS5; ADAMTS8; COL4A2; COL4A4; CTSS; EMILIN1; EMILIN2; ICAM1; ICAM2; ICAM3; ITGA4; ITGAM; ITGAX; ITGB2; ITGB7; MMP19; MMP9; TIMP1;
PECAM1 interactions	13111	REACTOME	9606	3	10	0.00653242	0.0318864	INPP5D; LCK; LYN;
TRIF-mediated programmed cell death	13029	REACTOME	9606	3	10	0.00653242	0.0318864	CD14; LY96; TLR4;
CD28 co-stimulation	13090	REACTOME	9606	5	30	0.00676676	0.0326225	LCK; LYN; PAK1; PAK2; VAV1;
Signaling by VEGF	17346	REACTOME	9606	11	114	0.00674046	0.0326975	ACTB; CALM3; CYBA; CYBB; JAK2; NCF1; NCF2; NCF4; PAK1; PAK2; VAV1;
RANKL	15925	NETPATH	9606	9	84	0.00705249	0.0337914	FCGR3A; LYN; RELB; RUNX1; SPI1; STAT1; SYK; TRAF2; TYROBP;
IL6-mediated signaling events	15826	PID NCI	9606	6	43	0.00754195	0.0356986	IRF1; JAK2; PTPRE; STAT1; TIMP1; VAV1;
PDGFR-beta signaling pathway	15816	PID NCI	9606	9	85	0.00761241	0.035815	ACTR3; ARPC5; DOK1; EIF2AK2; JAK2; PAK1; PTPRJ; SLA; STAT1;
Regulation of actin cytoskeleton	404	KEGG	9606	17	217	0.00754098	0.0359116	ACTB; ARPC5; CD14; ITGA4; ITGAM; ITGAX; ITGB2; ITGB7; MSN; PAK1; PAK2; PIK3CD; PIP4K2A; RAC2; TMSB4X; VAV1; WAS;
TRAF6 mediated IRF7 activation	13012	REACTOME	9606	5	31	0.00780378	0.0364955	IFIH1; IRF1; IRF7; MYD88; TRAF2;
IFN alpha signaling	16239	INOH	9606	4	20	0.00787013	0.0365867	IFNAR2; IRF9; STAT1; STAT2;
Interleukin-7 signaling	13084	REACTOME	9606	3	11	0.0087131	0.040029	IL2RG; IL7R; JAK3;
The NLRP3 inflammasome	13060	REACTOME	9606	3	11	0.0087131	0.040029	CASP1; NLRP3; PSTPIP1;
Abnormal metabolism in phenylketonuria	13721	REACTOME	9606	2	4	0.00943677	0.0421149	IL4I1; LDHB;
Activation, myristolyation of BID and translocation to mitochondria	13407	REACTOME	9606	2	4	0.00943677	0.0421149	BID; GZMB;
Binding and entry of HIV virion	13775	REACTOME	9606	2	4	0.00943677	0.0421149	CCR5; CD4;
Creation of C4 and C2 activators	18324	REACTOME	9606	4	21	0.0094146	0.0427488	C1QA; C1QB; C1QC; FCN1;
Regulation of signaling by CBL	13080	REACTOME	9606	4	21	0.0094146	0.0427488	LYN; PIK3CD; SYK; VAV1;
DAP12 interactions	13004	REACTOME	9606	13	155	0.0107621	0.0474868	B2M; BTK; CALM3; CD300E; JAK2; LCK; LCP2; PIK3CD; SIGLEC14; SYK; TREM1; TYROBP; VAV1;
Regulation of Apoptosis	19734	REACTOME	9606	7	60	0.0107033	0.047496	PAK2; PSMA4; PSMA6; PSMB10; PSMB8; PSMB9; PSME2;
Fc epsilon receptor (FCERI) signaling	17802	REACTOME	9606	14	173	0.0111908	0.0491011	BTK; CALM3; FCER1G; JAK2; LAT2; LCK; LCP2; LYN; PAK1; PAK2; PIK3CD; RASGRP2; SYK; VAV1;
IL5-mediated signaling events	15880	PID NCI	9606	3	12	0.0112703	0.0491738	CISH; JAK2; LYN;
Complement cascade	19237	REACTOME	9606	6	47	0.0115929	0.0500225	C1QA; C1QB; C1QC; C2; CFP; FCN1;
Proteasome	569	KEGG	9606	6	47	0.0115929	0.0500225	PSMA4; PSMA6; PSMB10; PSMB8; PSMB9; PSME2;
MyD88:Mal cascade initiated on plasma membrane	13034	REACTOME	9606	9	92	0.012533	0.0534877	BTK; CD14; JAK2; LY96; MYD88; S100A12; SAA1; TLR2; TLR4;
Toll Like Receptor TLR6:TLR2 Cascade	13036	REACTOME	9606	9	92	0.012533	0.0534877	BTK; CD14; JAK2; LY96; MYD88; S100A12; SAA1; TLR2; TLR4;
Eicosanoid metabolism	3989	PID BIOCARTA	9606	4	23	0.0130644	0.0551529	ALOX5; ALOX5AP; PTGER2; PTGIR;
IKK complex recruitment mediated by RIP1	13026	REACTOME	9606	4	23	0.0130644	0.0551529	BIRC3; CD14; LY96; TLR4;
CDK-mediated phosphorylation and removal of Cdc6	12930	REACTOME	9606	6	50	0.0154965	0.0636989	PSMA4; PSMA6; PSMB10; PSMB8; PSMB9; PSME2;
Ubiquitin-dependent degradation of Cyclin D	18138	REACTOME	9606	6	50	0.0154965	0.0636989	PSMA4; PSMA6; PSMB10; PSMB8; PSMB9; PSME2;
Ubiquitin-dependent degradation of Cyclin D1	12946	REACTOME	9606	6	50	0.0154965	0.0636989	PSMA4; PSMA6; PSMB10; PSMB8; PSMB9; PSME2;
Induction of apoptosis through dr3 and dr4/5 death receptors	4039	PID BIOCARTA	9606	4	24	0.0151839	0.0637562	BID; CASP7; TNFSF10; TRAF2;
Sulfide oxidation to sulfate	13581	REACTOME	9606	2	5	0.015305	0.063921	ETHE1; SQRDL;
IL23-mediated signaling events	15427	PID NCI	9606	5	37	0.0164072	0.0670893	CCL2; CD4; CXCL9; JAK2; STAT1;
Autodegradation of the E3 ubiquitin ligase COP1	12906	REACTOME	9606	6	51	0.0169781	0.0679994	PSMA4; PSMA6; PSMB10; PSMB8; PSMB9; PSME2;
Ubiquitin Mediated Degradation of Phosphorylated Cdc25A	12909	REACTOME	9606	6	51	0.0169781	0.0679994	PSMA4; PSMA6; PSMB10; PSMB8; PSMB9; PSME2;
p53-Independent DNA Damage Response	12910	REACTOME	9606	6	51	0.0169781	0.0679994	PSMA4; PSMA6; PSMB10; PSMB8; PSMB9; PSME2;
p53-Independent G1/S DNA damage checkpoint	16744	REACTOME	9606	6	51	0.0169781	0.0679994	PSMA4; PSMA6; PSMB10; PSMB8; PSMB9; PSME2;
MyD88-independent cascade	13030	REACTOME	9606	9	97	0.0172791	0.0681564	BIRC3; CD14; IRF7; JAK2; LY96; MYD88; S100A12; SAA1; TLR4;
TRIF-mediated TLR3/TLR4 signaling	19507	REACTOME	9606	9	97	0.0172791	0.0681564	BIRC3; CD14; IRF7; JAK2; LY96; MYD88; S100A12; SAA1; TLR4;
Toll Like Receptor 3 (TLR3) Cascade	13031	REACTOME	9606	9	97	0.0172791	0.0681564	BIRC3; CD14; IRF7; JAK2; LY96; MYD88; S100A12; SAA1; TLR4;
Il-10 anti-inflammatory signaling pathway	4128	PID BIOCARTA	9606	3	14	0.0175529	0.0685442	BLVRA; IFNAR2; IL10RA;
Signal regulatory protein (SIRP) family interactions	13833	REACTOME	9606	3	14	0.0175529	0.0685442	SFTPA2; SIRPG; TYROBP;
Inactivation of gsk3 by akt causes accumulation of b-catenin in alveolar macrophages	4022	PID BIOCARTA	9606	5	38	0.0182793	0.0710256	CD14; EIF2AK2; LY96; MYD88; TLR4;
Hiv-1 nef: negative effector of fas and tnf	4101	PID BIOCARTA	9606	6	52	0.0185543	0.0710338	ARHGDIB; BID; BIRC3; CASP7; PAK2; TRAF2;
Stabilization of p53	12907	REACTOME	9606	6	52	0.0185543	0.0710338	PSMA4; PSMA6; PSMB10; PSMB8; PSMB9; PSME2;
Vif-mediated degradation of APOBEC3G	13678	REACTOME	9606	6	52	0.0185543	0.0710338	PSMA4; PSMA6; PSMB10; PSMB8; PSMB9; PSME2;
CD40/CD40L signaling	14909	PID NCI	9606	4	26	0.0200424	0.075619	BIRC3; CD40LG; JAK3; TRAF2;
ZBP1(DAI) mediated induction of type I IFNs	13010	REACTOME	9606	4	26	0.0200424	0.075619	MYD88; S100A12; SAA1; TMEM173;
Degradation of the extracellular matrix	17498	REACTOME	9606	10	116	0.0199732	0.076093	ADAM8; ADAMTS4; ADAMTS5; ADAMTS8; COL4A2; COL4A4; CTSS; MMP19; MMP9; TIMP1;
EPHB-mediated forward signaling	17191	REACTOME	9606	5	39	0.020287	0.0761738	ACTB; ACTR3; ARPC5; LYN; PAK1;
TRAF6 mediated induction of TAK1 complex	13025	REACTOME	9606	3	15	0.0212898	0.0795566	CD14; LY96; TLR4;
AUF1 (hnRNP D0) destabilizes mRNA	13331	REACTOME	9606	6	54	0.0220008	0.0810502	PSMA4; PSMA6; PSMB10; PSMB8; PSMB9; PSME2;
SCF-beta-TrCP mediated degradation of Emi1	12927	REACTOME	9606	6	54	0.0220008	0.0810502	PSMA4; PSMA6; PSMB10; PSMB8; PSMB9; PSME2;
degradation of AXIN	18952	REACTOME	9606	6	54	0.0220008	0.0810502	PSMA4; PSMA6; PSMB10; PSMB8; PSMB9; PSME2;
D4gdi signaling pathway	4131	PID BIOCARTA	9606	2	6	0.0223424	0.08116	ARHGDIB; CASP1;
Linoleic acid (LA) metabolism	13488	REACTOME	9606	2	6	0.0223424	0.08116	FADS1; FADS2;
Synthesis of Lipoxins (LX)	13482	REACTOME	9606	2	6	0.0223424	0.08116	ALOX5; ALOX5AP;
VEGFR2 mediated vascular permeability	17706	REACTOME	9606	4	27	0.0227912	0.082407	CALM3; PAK1; PAK2; VAV1;
Hepatitis C	10404	KEGG	9606	11	136	0.0231425	0.0832916	EIF2AK2; IFIT1; IFNAR2; IRF1; IRF7; IRF9; OAS2; PIK3CD; STAT1; STAT2; TRAF2;
RIG-I-like receptor signaling pathway	5713	KEGG	9606	7	70	0.0235396	0.0843322	CXCL10; DHX58; IFIH1; IRF7; ISG15; TMEM173; TRAF2;
Apoptosis	17979	REACTOME	9606	12	155	0.0246674	0.0879693	BID; CASP7; GZMB; PAK2; PSMA4; PSMA6; PSMB10; PSMB8; PSMB9; PSME2; TNFSF10; TRAF2;
SCF(Skp2)-mediated degradation of p27/p21	12954	REACTOME	9606	6	56	0.0258551	0.0901464	PSMA4; PSMA6; PSMB10; PSMB8; PSMB9; PSME2;
degradation of DVL	17694	REACTOME	9606	6	56	0.0258551	0.0901464	PSMA4; PSMA6; PSMB10; PSMB8; PSMB9; PSME2;
Classical antibody-mediated complement activation	13051	REACTOME	9606	3	16	0.0254267	0.0902647	C1QA; C1QB; C1QC;
IL-7	15923	NETPATH	9606	4	28	0.0257582	0.090618	IL2RG; IL7R; JAK3; STAT1;
IL2 signaling events mediated by STAT5	15584	PID NCI	9606	4	28	0.0257582	0.090618	IL2RB; IL2RG; JAK3; LCK;
Apoptosis	485	KEGG	9606	8	88	0.026858	0.0932269	BID; BIRC3; CASP7; IL3RA; MYD88; PIK3CD; TNFSF10; TRAF2;
p53-Dependent G1 DNA Damage Response	12908	REACTOME	9606	6	57	0.0279404	0.0961299	PSMA4; PSMA6; PSMB10; PSMB8; PSMB9; PSME2;
p53-Dependent G1/S DNA damage checkpoint	16695	REACTOME	9606	6	57	0.0279404	0.0961299	PSMA4; PSMA6; PSMB10; PSMB8; PSMB9; PSME2;
Activation of C3 and C5	13049	REACTOME	9606	2	7	0.0304441	0.100324	C2; CFP;
Caspase-8 activation by cleavage	13394	REACTOME	9606	2	7	0.0304441	0.100324	TNFSF10; TRAF2;
Dimerization of procaspase-8	13393	REACTOME	9606	2	7	0.0304441	0.100324	TNFSF10; TRAF2;
IL-3 signaling	16116	INOH	9606	2	7	0.0304441	0.100324	IL3RA; JAK2;
Nef and signal transduction	13681	REACTOME	9606	2	7	0.0304441	0.100324	LCK; PAK2;
Regulation by c-FLIP	19810	REACTOME	9606	2	7	0.0304441	0.100324	TNFSF10; TRAF2;
PCP/CE pathway	16659	REACTOME	9606	8	90	0.0302173	0.102163	ARRB2; PSMA4; PSMA6; PSMB10; PSMB8; PSMB9; PSME2; RAC2;
CDT1 association with the CDC6:ORC:origin complex	12959	REACTOME	9606	6	58	0.0301339	0.102324	PSMA4; PSMA6; PSMB10; PSMB8; PSMB9; PSME2;
Hh ligand biogenesis disease	18115	REACTOME	9606	6	58	0.0301339	0.102324	PSMA4; PSMA6; PSMB10; PSMB8; PSMB9; PSME2;
Beta5 beta6 beta7 and beta8 integrin cell surface interactions	15811	PID NCI	9606	3	17	0.0299627	0.102636	CYR61; ITGA4; ITGB7;
Degradation of GLI1 by the proteasome	17856	REACTOME	9606	6	59	0.0324373	0.103402	PSMA4; PSMA6; PSMB10; PSMB8; PSMB9; PSME2;
Degradation of GLI2 by the proteasome	17658	REACTOME	9606	6	59	0.0324373	0.103402	PSMA4; PSMA6; PSMB10; PSMB8; PSMB9; PSME2;
G1/S DNA Damage Checkpoints	19339	REACTOME	9606	6	59	0.0324373	0.103402	PSMA4; PSMA6; PSMB10; PSMB8; PSMB9; PSME2;
GLI3 is processed to GLI3R by the proteasome	17704	REACTOME	9606	6	59	0.0324373	0.103402	PSMA4; PSMA6; PSMB10; PSMB8; PSMB9; PSME2;
EPH-Ephrin signaling	19189	REACTOME	9606	8	91	0.0320008	0.104572	ACTB; ACTR3; APH1B; ARPC5; LYN; MMP9; PAK1; PAK2;
Amino acid transport across the plasma membrane	13171	REACTOME	9606	4	30	0.032359	0.104865	SLC36A1; SLC43A2; SLC6A12; SLC7A7;
EPO signaling pathway	15297	PID NCI	9606	4	30	0.032359	0.104865	BTK; JAK2; LYN; STAT1;
beta-catenin independent WNT signaling	17081	REACTOME	9606	11	143	0.0319693	0.104907	ARRB2; CALM3; GNG10; PLCB2; PSMA4; PSMA6; PSMB10; PSMB8; PSMB9; PSME2; RAC2;
Autodegradation of Cdh1 by Cdh1:APC/C	12925	REACTOME	9606	6	60	0.0348522	0.110649	PSMA4; PSMA6; PSMB10; PSMB8; PSMB9; PSME2;
Signaling events mediated by PTP1B	15198	PID NCI	9606	5	45	0.0353485	0.11177	CSF1R; DOK1; FCGR2A; JAK2; LAT;
Bcr signaling pathway	4023	PID BIOCARTA	9606	4	31	0.0359969	0.113361	BTK; LYN; SYK; VAV1;
Bacterial invasion of epithelial cells	10364	KEGG	9606	7	77	0.0371638	0.116566	ACTB; ARPC5; HCLS1; PIK3CD; RHOG; SEPT9; WAS;
Degradation of cysteine and homocysteine	13582	REACTOME	9606	2	8	0.0395121	0.121492	ETHE1; SQRDL;
Inhibition of matrix metalloproteinases	4164	PID BIOCARTA	9606	2	8	0.0395121	0.121492	MMP9; TIMP1;
Pertussis toxin-insensitive ccr5 signaling in macrophage	4060	PID BIOCARTA	9606	2	8	0.0395121	0.121492	CCL2; CCR5;
Stat3 signaling pathway	4083	PID BIOCARTA	9606	2	8	0.0395121	0.121492	JAK2; JAK3;
a4b7 Integrin signaling	15719	PID NCI	9606	2	8	0.0395121	0.121492	ITGA4; ITGB7;
Fas signaling pathway (cd95)	4088	PID BIOCARTA	9606	3	19	0.0402188	0.122699	CASP7; PAK1; PAK2;
Scavenging by Class A Receptors	18026	REACTOME	9606	3	19	0.0402188	0.122699	COL4A2; FTL; MSR1;
Asymmetric localization of PCP proteins	18870	REACTOME	9606	6	63	0.04278	0.129001	PSMA4; PSMA6; PSMB10; PSMB8; PSMB9; PSME2;
BCR signaling pathway	15384	PID NCI	9606	6	63	0.04278	0.129001	BTK; DOK1; FCGR2B; LYN; PTPRC; SYK;
Metabolism of amino acids and derivatives	18377	REACTOME	9606	13	187	0.0424897	0.129122	ETHE1; GLUL; IDO1; ODC1; PSMA4; PSMA6; PSMB10; PSMB8; PSMB9; PSME2; SAT1; SLC6A12; SQRDL;
Signaling by the B Cell Receptor (BCR)	19561	REACTOME	9606	13	188	0.0440348	0.131264	BTK; CALM3; LCK; LYN; PIK3CD; PSMA4; PSMA6; PSMB10; PSMB8; PSMB9; PSME2; SYK; VAV1;
HIV-1 Nef: Negative effector of Fas and TNF-alpha	15863	PID NCI	9606	4	33	0.0439525	0.131521	BID; BIRC3; CASP7; TRAF2;
Negative regulators of RIG-I/MDA5 signaling	13013	REACTOME	9606	4	33	0.0439525	0.131521	IFIH1; ISG15; UBA7; UBE2L6;
ALK1 signaling events	15251	PID NCI	9606	3	20	0.0459273	0.134342	ACVRL1; ARRB2; TGFBR2;
Scavenging of heme from plasma	13097	REACTOME	9606	3	20	0.0459273	0.134342	APOL1; CD163; HP;
APC/C:Cdc20 mediated degradation of Securin	12922	REACTOME	9606	6	64	0.0456544	0.134551	PSMA4; PSMA6; PSMB10; PSMB8; PSMB9; PSME2;
Hedgehog ligand biogenesis	18647	REACTOME	9606	6	64	0.0456544	0.134551	PSMA4; PSMA6; PSMB10; PSMB8; PSMB9; PSME2;
Processing-defective Hh variants abrogate ligand secretion	16752	REACTOME	9606	6	64	0.0456544	0.134551	PSMA4; PSMA6; PSMB10; PSMB8; PSMB9; PSME2;
DNA Replication Pre-Initiation	17908	REACTOME	9606	7	82	0.0495574	0.141257	PSMA4; PSMA6; PSMB10; PSMB8; PSMB9; PSME2; RPA3;
M/G1 Transition	18934	REACTOME	9606	7	82	0.0495574	0.141257	PSMA4; PSMA6; PSMB10; PSMB8; PSMB9; PSME2; RPA3;
Cyclin E associated events during G1/S transition	12965	REACTOME	9606	6	65	0.0486461	0.141764	PSMA4; PSMA6; PSMB10; PSMB8; PSMB9; PSME2;
Nef Mediated CD4 Down-regulation	13684	REACTOME	9606	2	9	0.0494543	0.141999	CD4; LCK;
Nef mediated downregulation of MHC class I complex cell surface expression	13683	REACTOME	9606	2	9	0.0494543	0.141999	AP1S2; B2M;
Prostanoid ligand receptors	13236	REACTOME	9606	2	9	0.0494543	0.141999	PTGER2; PTGIR;
Sodd/tnfr1 signaling pathway	4139	PID BIOCARTA	9606	2	9	0.0494543	0.141999	BIRC3; TRAF2;
CXCR3-mediated signaling events	15621	PID NCI	9606	3	21	0.0520128	0.14405	CXCL10; CXCL9; CXCR3;
Growth hormone signaling pathway	4113	PID BIOCARTA	9606	3	21	0.0520128	0.14405	CISH; JAK2; SLC2A14;
IL3-mediated signaling events	15527	PID NCI	9606	3	21	0.0520128	0.14405	CISH; IL3RA; JAK2;
Phosphoinositides and their downstream targets	4169	PID BIOCARTA	9606	3	21	0.0520128	0.14405	BTK; LYN; PFKL;
RIP-mediated NFkB activation via ZBP1	13008	REACTOME	9606	3	21	0.0520128	0.14405	MYD88; S100A12; SAA1;
Synthesis of Leukotrienes (LT) and Eoxins (EX)	13480	REACTOME	9606	3	21	0.0520128	0.14405	ALOX5; ALOX5AP; DPEP2;
IL2 signaling events mediated by PI3K	15791	PID NCI	9606	4	35	0.0528144	0.14524	IL2RB; IL2RG; JAK3; LCK;
NOD1/2 Signaling Pathway	13056	REACTOME	9606	4	35	0.0528144	0.14524	BIRC3; CARD9; CASP1; CASP4;
Activation of NF-kappaB in B cells	13094	REACTOME	9606	6	66	0.0517561	0.146455	PSMA4; PSMA6; PSMB10; PSMB8; PSMB9; PSME2;
Cyclin A:Cdk2-associated events at S phase entry	12955	REACTOME	9606	6	66	0.0517561	0.146455	PSMA4; PSMA6; PSMB10; PSMB8; PSMB9; PSME2;
AP-1 transcription factor network	15318	PID NCI	9606	6	67	0.0549848	0.149628	CCL2; CYR61; HLA-A; MMP9; MT2A; TIMP1;
Assembly of the pre-replicative complex	12961	REACTOME	9606	6	67	0.0549848	0.149628	PSMA4; PSMA6; PSMB10; PSMB8; PSMB9; PSME2;
Cytosolic sensors of pathogen-associated DNA	19557	REACTOME	9606	6	67	0.0549848	0.149628	IFI16; IRF7; MYD88; S100A12; SAA1; TMEM173;
Signaling events mediated by TCPTP	15420	PID NCI	9606	4	36	0.0575828	0.155613	CSF1R; EIF2AK2; JAK3; STAT1;
TNF receptor signaling pathway	15154	PID NCI	9606	4	36	0.0575828	0.155613	BIRC3; STAT1; TNFRSF1B; TRAF2;
Growth hormone receptor signaling	13072	REACTOME	9606	3	22	0.0584658	0.156376	CISH; JAK2; LYN;
Nicotinate Nicotinamide metabolism	16179	INOH	9606	3	22	0.0584658	0.156376	NAMPT; NNMT; PNP;
IL6	15922	NETPATH	9606	7	85	0.0581161	0.156513	BTK; FGR; INPP5D; JAK2; LYN; STAT1; VAV1;
Purine catabolism	13635	REACTOME	9606	2	10	0.0601848	0.157733	GPX1; PNP;
Sulfur metabolism	560	KEGG	9606	2	10	0.0601848	0.157733	ETHE1; SQRDL;
Yaci and bcma stimulation of b cell immune responses	4151	PID BIOCARTA	9606	2	10	0.0601848	0.157733	TNFSF13B; TRAF2;
alpha-linolenic (omega3) and linoleic (omega6) acid metabolism	17163	REACTOME	9606	2	10	0.0601848	0.157733	FADS1; FADS2;
alpha-linolenic acid (ALA) metabolism	13489	REACTOME	9606	2	10	0.0601848	0.157733	FADS1; FADS2;
Signaling events mediated by Stem cell factor receptor (c-Kit)	15404	PID NCI	9606	5	52	0.0598641	0.159569	DOK1; JAK2; LYN; STAT1; VAV1;
APC/C:Cdc20 mediated degradation of mitotic proteins	12923	REACTOME	9606	6	69	0.0618	0.160352	PSMA4; PSMA6; PSMB10; PSMB8; PSMB9; PSME2;
APC/C:Cdh1 mediated degradation of Cdc20 and other APC/C:Cdh1 targeted proteins in late mitosis/early G1	12920	REACTOME	9606	6	69	0.0618	0.160352	PSMA4; PSMA6; PSMB10; PSMB8; PSMB9; PSME2;
Complement and coagulation cascades	456	KEGG	9606	6	69	0.0618	0.160352	C1QA; C1QB; C1QC; C1R; C2; SERPINA1;
Rac1 cell motility signaling pathway	4120	PID BIOCARTA	9606	4	37	0.0625738	0.161822	ARHGAP4; NCF2; PAK1; VAV1;
IL-7 signaling	16106	INOH	9606	12	180	0.0645873	0.166478	ACVRL1; BTK; IL2RG; IL7R; JAK2; JAK3; LCK; PAK1; PAK2; PIK3CD; SYK; TGFBR2;
Activation of APC/C and APC/C:Cdc20 mediated degradation of mitotic proteins	17061	REACTOME	9606	6	70	0.0653869	0.166886	PSMA4; PSMA6; PSMB10; PSMB8; PSMB9; PSME2;
Orc1 removal from chromatin	12931	REACTOME	9606	6	70	0.0653869	0.166886	PSMA4; PSMA6; PSMB10; PSMB8; PSMB9; PSME2;
Switching of origins to a post-replicative state	12947	REACTOME	9606	6	70	0.0653869	0.166886	PSMA4; PSMA6; PSMB10; PSMB8; PSMB9; PSME2;
O-glycosylation of TSR domain-containing proteins	19242	REACTOME	9606	4	38	0.0677849	0.172443	ADAMTS4; ADAMTS5; ADAMTS8; CFP;
Apoptotic dna-fragmentation and tissue homeostasis	4066	PID BIOCARTA	9606	2	11	0.071623	0.178714	CASP7; GZMB;
Facilitative Na+-independent glucose transporters	13150	REACTOME	9606	2	11	0.071623	0.178714	SLC2A5; SLC2A6;
IL-5 signaling	16159	INOH	9606	2	11	0.071623	0.178714	JAK2; STAT1;
Il22 soluble receptor signaling pathway	4119	PID BIOCARTA	9606	2	11	0.071623	0.178714	IL10RA; STAT1;
Regulation of transcriptional activity by pml	3937	PID BIOCARTA	9606	2	11	0.071623	0.178714	PML; SP100;
Regulators of bone mineralization	4053	PID BIOCARTA	9606	2	11	0.071623	0.178714	COL4A2; COL4A4;
IL9	15924	NETPATH	9606	3	24	0.0724321	0.179586	IL2RG; JAK3; STAT1;
Pyruvate metabolism	13592	REACTOME	9606	3	24	0.0724321	0.179586	LDHB; PDK4; SLC16A3;
Removal of licensing factors from origins	12932	REACTOME	9606	6	72	0.0729192	0.180221	PSMA4; PSMA6; PSMB10; PSMB8; PSMB9; PSME2;
DAP12 signaling	13003	REACTOME	9606	10	147	0.0779859	0.192135	B2M; BTK; CALM3; JAK2; LCK; LCP2; PIK3CD; SYK; TYROBP; VAV1;
FAS (CD95) signaling pathway	15900	PID NCI	9606	3	25	0.0799217	0.196286	BID; BTK; SYK;
Cardiac protection against ros	4097	PID BIOCARTA	9606	2	12	0.0836935	0.201122	GPX1; SOD2;
Early Phase of HIV Life Cycle	13779	REACTOME	9606	2	12	0.0836935	0.201122	CCR5; CD4;
Il 3 signaling pathway	3967	PID BIOCARTA	9606	2	12	0.0836935	0.201122	IL3RA; JAK2;
JNK signaling in the CD4+ TCR pathway	15461	PID NCI	9606	2	12	0.0836935	0.201122	LAT; LCP2;
P2Y receptors	13240	REACTOME	9606	2	12	0.0836935	0.201122	P2RY14; P2RY6;
Regulation of IFNG signaling	13076	REACTOME	9606	2	12	0.0836935	0.201122	IFNGR1; JAK2;
Tnfr2 signaling pathway	4004	PID BIOCARTA	9606	2	12	0.0836935	0.201122	TNFRSF1B; TRAF2;
Regulation of DNA replication	19523	REACTOME	9606	6	75	0.085109	0.203896	PSMA4; PSMA6; PSMB10; PSMB8; PSMB9; PSME2;
TNFalpha	15913	NETPATH	9606	16	270	0.0861415	0.205111	BCL3; BID; BIRC3; CASP7; CYBA; DOK1; GLUL; KCNQ1; NCF1; PAK1; PML; RELB; STAT1; SYK; TNFRSF1B; TRAF2;
HIV Infection	19164	REACTOME	9606	13	209	0.0859656	0.205318	AP1S2; B2M; CCR5; CD4; CD8B; LCK; PAK2; PSMA4; PSMA6; PSMB10; PSMB8; PSMB9; PSME2;
Acute myeloid leukemia	424	KEGG	9606	5	58	0.0869583	0.206427	PIK3CD; PIM2; PML; RUNX1; SPI1;
IL27-mediated signaling events	15133	PID NCI	9606	3	26	0.087732	0.207632	JAK2; STAT1; STAT2;
NCAM1 interactions	13913	REACTOME	9606	4	42	0.0907658	0.213518	COL4A2; COL4A4; GFRA2; ST8SIA4;
Toll-like receptor signaling pathway	16121	INOH	9606	4	42	0.0907658	0.213518	CD14; LY96; MYD88; TLR4;
Advanced glycosylation endproduct receptor signaling	13018	REACTOME	9606	2	13	0.096326	0.219331	S100A12; SAA1;
Dissolution of Fibrin Clot	13113	REACTOME	9606	2	13	0.096326	0.219331	S100A10; SERPINE2;
Erythropoietin mediated neuroprotection through nf-kb	4161	PID BIOCARTA	9606	2	13	0.096326	0.219331	JAK2; SOD2;
Granzyme a mediated apoptosis pathway	4111	PID BIOCARTA	9606	2	13	0.096326	0.219331	GZMA; GZMB;
Il 6 signaling pathway	3992	PID BIOCARTA	9606	2	13	0.096326	0.219331	JAK2; JAK3;
Platelet amyloid precursor protein pathway	3985	PID BIOCARTA	9606	2	13	0.096326	0.219331	COL4A2; COL4A4;
Purine salvage	13634	REACTOME	9606	2	13	0.096326	0.219331	ADA; PNP;
Regulation of KIT signaling	13324	REACTOME	9606	2	13	0.096326	0.219331	LCK; LYN;
Role of mitochondria in apoptotic signaling	3988	PID BIOCARTA	9606	2	13	0.096326	0.219331	BID; BIRC3;
Regulation of APC/C activators between G1/S and early anaphase	12929	REACTOME	9606	6	77	0.0938226	0.220046	PSMA4; PSMA6; PSMB10; PSMB8; PSMB9; PSME2;
Cytosolic DNA-sensing pathway	8117	KEGG	9606	5	60	0.0972024	0.220683	ADAR; CASP1; CXCL10; IRF7; TMEM173;
Platelet degranulation	13130	REACTOME	9606	6	78	0.0983529	0.222648	CALM3; CD63; SERPINA1; SRGN; TIMP1; TMSB4X;
Endocytosis	4386	KEGG	9606	13	214	0.0987491	0.222899	ARRB2; CCR5; CSF1R; HLA-A; HLA-B; HLA-E; HLA-F; HLA-G; HSPA6; IL2RB; IL2RG; PML; TGFBR2;
Synthesis of IP3 and IP4 in the cytosol	13539	REACTOME	9606	3	27	0.0958496	0.224127	CALM3; INPP5D; PLCB2;
Synthesis of DNA	16950	REACTOME	9606	7	97	0.100973	0.227262	PSMA4; PSMA6; PSMB10; PSMB8; PSMB9; PSME2; RPA3;
Ceramide signaling pathway	14925	PID NCI	9606	4	44	0.103481	0.232238	BID; BIRC3; EIF2AK2; TRAF2;
Nfkb activation by nontypeable hemophilus influenzae	4159	PID BIOCARTA	9606	3	28	0.104261	0.23265	MYD88; TGFBR2; TLR2;
Nicotinate and nicotinamide metabolism	496	KEGG	9606	3	28	0.104261	0.23265	NAMPT; NNMT; PNP;
AMER1 mutants destabilize the destruction complex	16848	REACTOME	9606	6	81	0.112624	0.235185	PSMA4; PSMA6; PSMB10; PSMB8; PSMB9; PSME2;
APC truncation mutants are not K63 polyubiquitinated	16833	REACTOME	9606	6	81	0.112624	0.235185	PSMA4; PSMA6; PSMB10; PSMB8; PSMB9; PSME2;
APC truncation mutants have impaired AXIN binding	17628	REACTOME	9606	6	81	0.112624	0.235185	PSMA4; PSMA6; PSMB10; PSMB8; PSMB9; PSME2;
AXIN missense mutants destabilize the destruction complex	17110	REACTOME	9606	6	81	0.112624	0.235185	PSMA4; PSMA6; PSMB10; PSMB8; PSMB9; PSME2;
AXIN mutants destabilize the destruction complex, activating WNT signaling	16826	REACTOME	9606	6	81	0.112624	0.235185	PSMA4; PSMA6; PSMB10; PSMB8; PSMB9; PSME2;
Degradation of beta-catenin by the destruction complex	13328	REACTOME	9606	6	81	0.112624	0.235185	PSMA4; PSMA6; PSMB10; PSMB8; PSMB9; PSME2;
S33 mutants of beta-catenin aren't phosphorylated	18561	REACTOME	9606	6	81	0.112624	0.235185	PSMA4; PSMA6; PSMB10; PSMB8; PSMB9; PSME2;
S37 mutants of beta-catenin aren't phosphorylated	19772	REACTOME	9606	6	81	0.112624	0.235185	PSMA4; PSMA6; PSMB10; PSMB8; PSMB9; PSME2;
S45 mutants of beta-catenin aren't phosphorylated	18114	REACTOME	9606	6	81	0.112624	0.235185	PSMA4; PSMA6; PSMB10; PSMB8; PSMB9; PSME2;
T41 mutants of beta-catenin aren't phosphorylated	17841	REACTOME	9606	6	81	0.112624	0.235185	PSMA4; PSMA6; PSMB10; PSMB8; PSMB9; PSME2;
TCF7L2 mutants don't bind CTBP	19152	REACTOME	9606	6	81	0.112624	0.235185	PSMA4; PSMA6; PSMB10; PSMB8; PSMB9; PSME2;
deletions in the AMER1 gene destabilize the destruction complex	18145	REACTOME	9606	6	81	0.112624	0.235185	PSMA4; PSMA6; PSMB10; PSMB8; PSMB9; PSME2;
deletions in the AXIN genes in hepatocellular carcinoma result in elevated WNT signaling	19027	REACTOME	9606	6	81	0.112624	0.235185	PSMA4; PSMA6; PSMB10; PSMB8; PSMB9; PSME2;
misspliced GSK3beta mutants stabilize beta-catenin	18097	REACTOME	9606	6	81	0.112624	0.235185	PSMA4; PSMA6; PSMB10; PSMB8; PSMB9; PSME2;
phosphorylation site mutants of CTNNB1 are not targeted to the proteasome by the destruction complex	18661	REACTOME	9606	6	81	0.112624	0.235185	PSMA4; PSMA6; PSMB10; PSMB8; PSMB9; PSME2;
truncated APC mutants destabilize the destruction complex	16689	REACTOME	9606	6	81	0.112624	0.235185	PSMA4; PSMA6; PSMB10; PSMB8; PSMB9; PSME2;
truncations of AMER1 destabilize the destruction complex	18627	REACTOME	9606	6	81	0.112624	0.235185	PSMA4; PSMA6; PSMB10; PSMB8; PSMB9; PSME2;
The information processing pathway at the ifn beta enhancer	3944	PID BIOCARTA	9606	3	29	0.112951	0.235239	ACTB; IRF1; IRF7;
Apoptotic signaling in response to dna damage	4073	PID BIOCARTA	9606	2	14	0.109455	0.239452	BID; CASP7;
Death Receptor Signalling	19890	REACTOME	9606	2	14	0.109455	0.239452	TNFSF10; TRAF2;
Extrinsic Pathway for Apoptosis	17266	REACTOME	9606	2	14	0.109455	0.239452	TNFSF10; TRAF2;
IRF3-mediated induction of type I IFN	16800	REACTOME	9606	2	14	0.109455	0.239452	IFI16; TMEM173;
Metabolism of polyamines	13568	REACTOME	9606	2	14	0.109455	0.239452	ODC1; SAT1;
TRAF3-dependent IRF activation pathway	13014	REACTOME	9606	2	14	0.109455	0.239452	IFIH1; IRF7;
Shigellosis	10374	KEGG	9606	5	62	0.108028	0.24037	ACTB; ARPC5; HCLS1; RHOG; WAS;
APC/C-mediated degradation of cell cycle proteins	17012	REACTOME	9606	6	82	0.117602	0.24107	PSMA4; PSMA6; PSMB10; PSMB8; PSMB9; PSME2;
Regulation of mitotic cell cycle	17133	REACTOME	9606	6	82	0.117602	0.24107	PSMA4; PSMA6; PSMB10; PSMB8; PSMB9; PSME2;
Rho GTPase cycle	13266	REACTOME	9606	8	120	0.117105	0.241316	ARHGAP25; ARHGAP4; ARHGAP9; ARHGDIB; HMHA1; RAC2; RHOG; VAV1;
Signaling by Rho GTPases	17273	REACTOME	9606	8	120	0.117105	0.241316	ARHGAP25; ARHGAP4; ARHGAP9; ARHGDIB; HMHA1; RAC2; RHOG; VAV1;
Role of LAT2/NTAL/LAB on calcium mobilization	17405	REACTOME	9606	7	101	0.11828	0.241823	FCER1G; LAT2; LCK; LYN; PIK3CD; SYK; VAV1;
Carbohydrate digestion and absorption	10389	KEGG	9606	4	46	0.116961	0.242298	FXYD2; PIK3CD; PLCB2; SLC2A5;
Regulation of RhoA activity	15312	PID NCI	9606	4	46	0.116961	0.242298	ARHGAP4; ARHGAP9; ARHGDIB; VAV1;
Activation of Rac	13915	REACTOME	9606	2	15	0.123019	0.245096	PAK1; PAK2;
Anchoring fibril formation	13384	REACTOME	9606	2	15	0.123019	0.245096	COL4A2; COL4A4;
Bone remodeling	4036	PID BIOCARTA	9606	2	15	0.123019	0.245096	IFNAR2; IRF9;
Eicosanoid ligand-binding receptors	13238	REACTOME	9606	2	15	0.123019	0.245096	PTGER2; PTGIR;
Platelet Adhesion to exposed collagen	13114	REACTOME	9606	2	15	0.123019	0.245096	FCER1G; LYN;
TRAF6 mediated IRF7 activation in TLR7/8 or 9 signaling	13037	REACTOME	9606	2	15	0.123019	0.245096	IRF7; MYD88;
Fmlp induced chemokine gene expression in hmc-1 cells	4092	PID BIOCARTA	9606	3	30	0.121905	0.247294	FPR1; NCF2; PAK1;
TAK1 activates NFkB by phosphorylation and activation of IKKs complex	13027	REACTOME	9606	3	30	0.121905	0.247294	MYD88; S100A12; SAA1;
EPO signaling pathway	16151	INOH	9606	11	181	0.121626	0.248016	ACVRL1; BTK; JAK2; JAK3; LCK; PAK1; PAK2; PIK3CD; STAT1; SYK; TGFBR2;
Response to elevated platelet cytosolic Ca2+	13131	REACTOME	9606	6	83	0.12269	0.24824	CALM3; CD63; SERPINA1; SRGN; TIMP1; TMSB4X;
Lysosome	4356	KEGG	9606	8	123	0.129686	0.257722	AP1S2; CD63; CTSS; CTSZ; LAMP3; LAPTM5; NAGA; NPC2;
Semaphorin interactions	17105	REACTOME	9606	5	66	0.131342	0.259036	PAK1; PAK2; RAC2; RHOG; TYROBP;
EPH-ephrin mediated repulsion of cells	19071	REACTOME	9606	4	48	0.131161	0.259333	ACTB; APH1B; LYN; MMP9;
Roles of Ã? arrestin dependent recruitment of src kinases in gpcr signaling	4114	PID BIOCARTA	9606	3	31	0.13111	0.25989	CCR5; FGR; FPR1;
Regulation of mRNA stability by proteins that bind AU-rich elements	19008	REACTOME	9606	6	85	0.133183	0.262004	PSMA4; PSMA6; PSMB10; PSMB8; PSMB9; PSME2;
DNA Replication	16645	REACTOME	9606	7	105	0.13702	0.264883	PSMA4; PSMA6; PSMB10; PSMB8; PSMB9; PSME2; RPA3;
Chaperones modulate interferon signaling pathway	3952	PID BIOCARTA	9606	2	16	0.13696	0.265425	IFNGR1; JAK2;
Glypican 1 network	15119	PID NCI	9606	2	16	0.13696	0.265425	PLA2G2A; TGFBR2;
Il12 and stat4 dependent signaling pathway in th1 development	4054	PID BIOCARTA	9606	2	16	0.13696	0.265425	CCR5; JAK2;
Metabolism of Angiotensinogen to Angiotensins	13370	REACTOME	9606	2	16	0.13696	0.265425	CTSZ; GZMH;
Nucleotide-like (purinergic) receptors	19876	REACTOME	9606	2	16	0.13696	0.265425	P2RY14; P2RY6;
Sema3A PAK dependent Axon repulsion	13910	REACTOME	9606	2	16	0.13696	0.265425	PAK1; PAK2;
Glutathione metabolism	534	KEGG	9606	4	49	0.138516	0.266455	GPX1; GSTO1; LAP3; ODC1;
Il-2 receptor beta chain in t cell activation	4011	PID BIOCARTA	9606	4	49	0.138516	0.266455	IL2RB; IL2RG; JAK3; NMI;
Activation of Kainate Receptors upon glutamate binding	18335	REACTOME	9606	3	32	0.140549	0.269703	CALM3; GNG10; PLCB2;
Axon guidance	17789	REACTOME	9606	18	336	0.144367	0.27635	ACTB; ACTR3; APH1B; ARPC5; COL4A2; COL4A4; GFRA2; JAK2; LYN; MMP9; MSN; PAK1; PAK2; RAC2; RHOG; ST8SIA4; TUBA1B; TYROBP;
Arachidonic acid metabolism	13487	REACTOME	9606	4	50	0.146032	0.278853	ALOX5; ALOX5AP; DPEP2; GPX1;
Ephrin signaling	18522	REACTOME	9606	2	17	0.151227	0.282555	PAK1; PAK2;
Role of pi3k subunit p85 in regulation of actin organization and cell migration	4121	PID BIOCARTA	9606	2	17	0.151227	0.282555	ACTR3; PAK1;
STING mediated induction of host immune responses	13011	REACTOME	9606	2	17	0.151227	0.282555	IFI16; TMEM173;
Tnfr1 signaling pathway	4052	PID BIOCARTA	9606	2	17	0.151227	0.282555	BIRC3; TRAF2;
Focal adhesion	546	KEGG	9606	12	210	0.150558	0.284024	ACTB; BIRC3; COL4A2; COL4A4; ITGA4; ITGB7; PAK1; PAK2; PARVG; PIK3CD; RAC2; VAV1;
Alpha4 beta1 integrin signaling events	15573	PID NCI	9606	3	33	0.150209	0.284051	AMICA1; CD14; ITGA4;
Purine metabolism	16952	REACTOME	9606	3	33	0.150209	0.284051	ADA; GPX1; PNP;
Rho cell motility signaling pathway	4044	PID BIOCARTA	9606	3	33	0.150209	0.284051	ARHGAP4; NCF2; VAV1;
Synthesis of PIPs at the plasma membrane	13472	REACTOME	9606	3	33	0.150209	0.284051	INPP5D; PIK3CD; PIP4K2A;
Amyotrophic lateral sclerosis (ALS)	2798	KEGG	9606	4	51	0.153704	0.286497	BID; CASP1; GPX1; TNFRSF1B;
Protein digestion and absorption	10383	KEGG	9606	6	89	0.155386	0.288944	COL4A2; COL4A4; FXYD2; KCNQ1; SLC36A1; SLC7A7;
G1/S Transition	17967	REACTOME	9606	7	109	0.157117	0.291469	PSMA4; PSMA6; PSMB10; PSMB8; PSMB9; PSME2; RPA3;
Role of phospholipids in phagocytosis	13006	REACTOME	9606	3	34	0.160074	0.296251	FCGR2A; FCGR3A; SYK;
B cell receptor signaling	16132	INOH	9606	4	52	0.161523	0.298227	LCK; PIK3CD; SYK; VAV1;
NCAM signaling for neurite out-growth	13914	REACTOME	9606	5	71	0.163349	0.300885	COL4A2; COL4A4; GFRA2; JAK2; ST8SIA4;
Common Pathway	13116	REACTOME	9606	2	18	0.165768	0.304624	PROCR; SERPINE2;
Alanine, aspartate and glutamate metabolism	4387	KEGG	9606	3	35	0.170129	0.311174	GFPT2; GLUL; IL4I1;
TWEAK	15930	NETPATH	9606	3	35	0.170129	0.311174	CD163; RELB; TRAF2;
Hedgehog 'off' state	18085	REACTOME	9606	7	112	0.173024	0.315729	PSMA4; PSMA6; PSMB10; PSMB8; PSMB9; PSME2; TUBA1B;
Adherens junction	505	KEGG	9606	5	73	0.176953	0.322145	ACTB; PTPRJ; RAC2; TGFBR2; WAS;
Assembly of collagen fibrils and other multimeric structures	13386	REACTOME	9606	4	54	0.177582	0.322538	COL4A2; COL4A4; CTSS; MMP9;
Prostacyclin signalling through prostacyclin receptor	13104	REACTOME	9606	2	19	0.180539	0.326391	GNG10; PTGIR;
Prion diseases	4396	KEGG	9606	3	36	0.180361	0.326826	C1QA; C1QB; C1QC;
Downstream signaling events of B Cell Receptor (BCR)	19698	REACTOME	9606	9	155	0.182514	0.3292	LCK; PIK3CD; PSMA4; PSMA6; PSMB10; PSMB8; PSMB9; PSME2; VAV1;
G alpha (12/13) signalling events	13223	REACTOME	9606	5	75	0.190968	0.342865	ARHGAP4; GNG10; RAC2; RHOG; VAV1;
FCERI mediated NF-kB activation	16799	REACTOME	9606	3	37	0.190754	0.343269	FCER1G; LYN; RASGRP2;
G beta:gamma signalling through PLC beta	13222	REACTOME	9606	2	20	0.195496	0.347795	GNG10; PLCB2;
Nf-kb signaling pathway	3978	PID BIOCARTA	9606	2	20	0.195496	0.347795	MYD88; TLR4;
TRAIL signaling pathway	15206	PID NCI	9606	2	20	0.195496	0.347795	TNFSF10; TRAF2;
Tgf beta signaling pathway	4035	PID BIOCARTA	9606	2	20	0.195496	0.347795	SAR1A; TGFBR2;
Beta3 integrin cell surface interactions	15634	PID NCI	9606	3	38	0.201294	0.353283	CYR61; TGFBR2; THY1;
Cysteine and methionine metabolism	4362	KEGG	9606	3	38	0.201294	0.353283	IL4I1; LDHB; SDSL;
Intrinsic Pathway for Apoptosis	19328	REACTOME	9606	3	38	0.201294	0.353283	BID; CASP7; GZMB;
Regulation of RAC1 activity	14985	PID NCI	9606	3	38	0.201294	0.353283	ARHGAP9; PREX1; VAV1;
Urokinase-type plasminogen activator (uPA) and uPAR-mediated signaling	15219	PID NCI	9606	3	38	0.201294	0.353283	ITGAM; ITGB2; MMP9;
Cell Cycle Checkpoints	19894	REACTOME	9606	7	117	0.200991	0.356759	PSMA4; PSMA6; PSMB10; PSMB8; PSMB9; PSME2; RPA3;
Biosynthesis of unsaturated fatty acids	488	KEGG	9606	2	21	0.210599	0.367138	FADS1; FADS2;
CTLA4 inhibitory signaling	13087	REACTOME	9606	2	21	0.210599	0.367138	LCK; LYN;
Presynaptic function of Kainate receptors	13349	REACTOME	9606	2	21	0.210599	0.367138	GNG10; PLCB2;
C-MYB transcription factor network	15398	PID NCI	9606	5	78	0.212693	0.369962	ADA; BIRC3; CD4; CSF1R; SPI1;
VEGF signaling pathway	16190	INOH	9606	10	183	0.214549	0.372361	ACVRL1; BTK; JAK2; JAK3; LCK; PAK1; PAK2; PIK3CD; SYK; TGFBR2;
TGF-beta signaling	16255	INOH	9606	7	120	0.218562	0.378485	ACVRL1; PSMA4; PSMA6; PSMB10; PSMB8; PSMB9; TGFBR2;
Amyloids	13692	REACTOME	9606	4	59	0.219846	0.379866	B2M; IAPP; LTF; SAA1;
Factors involved in megakaryocyte development and platelet production	13101	REACTOME	9606	8	142	0.22369	0.385655	ACTB; DOCK10; DOCK8; HMG20B; IRF1; IRF7; JAK2; TUBA1B;
Alpha-synuclein signaling	14934	PID NCI	9606	2	22	0.225813	0.386753	PLCB2; SYK;
Inhibition of cellular proliferation by gleevec	3946	PID BIOCARTA	9606	2	22	0.225813	0.386753	JAK2; STAT1;
Pentose phosphate cycle	16253	INOH	9606	2	22	0.225813	0.386753	FBP1; PFKL;
G alpha (q) signalling events	13217	REACTOME	9606	10	186	0.228916	0.390356	GNG10; GPR132; GPR68; P2RY6; PLCB2; RASGRP2; RGS18; RGS19; SAA1; XCL1;
Arginine and proline metabolism	462	KEGG	9606	4	60	0.228606	0.390681	GLUL; LAP3; ODC1; SAT1;
Glycolysis Gluconeogenesis	16185	INOH	9606	3	41	0.233659	0.395852	FBP1; LDHB; PFKL;
Inositol phosphate metabolism	16257	INOH	9606	3	41	0.233659	0.395852	PIK3CD; PIP4K2A; PLCB2;
Recycling pathway of L1	13874	REACTOME	9606	3	41	0.233659	0.395852	ACTB; MSN; TUBA1B;
Signaling by GPCR	17449	REACTOME	9606	47	1035	0.236167	0.399235	ARHGAP4; CALM3; CCL19; CCL21; CCL2; CCL3; CCR1; CCR2; CCR5; CCR7; CCRL2; CD97; CX3CR1; CXCL10; CXCL9; CXCR3; FPR1; FPR3; GAL; GNG10; GPR132; GPR68; IAPP; IL2RB; IL2RG; IL3RA; JAK2; JAK3; NPB; OR2H1; P2RY14; P2RY6; PIK3CD; PLCB2; PTGER2; PTGIR; RAC2; RASGRP2; RGS10; RGS18; RGS19; RHOG; S1PR4; SAA1; TAAR2; VAV1; XCL1;
Collagen degradation	13392	REACTOME	9606	4	61	0.237453	0.399678	COL4A2; COL4A4; MMP19; MMP9;
Inositol phosphate metabolism	452	KEGG	9606	4	61	0.237453	0.399678	INPP5D; PIK3CD; PIP4K2A; PLCB2;
Lysosome Vesicle Biogenesis	13838	REACTOME	9606	2	23	0.241102	0.404078	AP1S2; CTSZ;
Proteasome complex	4043	PID BIOCARTA	9606	2	23	0.241102	0.404078	PSMA4; PSMA6;
S Phase	17420	REACTOME	9606	7	124	0.242801	0.405187	PSMA4; PSMA6; PSMB10; PSMB8; PSMB9; PSME2; RPA3;
Phosphatidylinositol signaling system	528	KEGG	9606	5	82	0.242792	0.40604	CALM3; INPP5D; PIK3CD; PIP4K2A; PLCB2;
Gastrin-CREB signalling pathway via PKC and MAPK	13219	REACTOME	9606	11	212	0.24859	0.413963	GNG10; GPR132; GPR68; JAK2; P2RY6; PLCB2; RASGRP2; RGS18; RGS19; SAA1; XCL1;
Cytosolic tRNA aminoacylation	13744	REACTOME	9606	2	24	0.256435	0.419866	PPA1; WARS;
Intrinsic prothrombin activation pathway	4133	PID BIOCARTA	9606	2	24	0.256435	0.419866	COL4A2; COL4A4;
Plasma membrane estrogen receptor signaling	15557	PID NCI	9606	2	24	0.256435	0.419866	MMP9; MSN;
Regulation of Complement cascade	13055	REACTOME	9606	2	24	0.256435	0.419866	C2; CFP;
Sema4D induced cell migration and growth-cone collapse	13908	REACTOME	9606	2	24	0.256435	0.419866	RAC2; RHOG;
Smooth Muscle Contraction	13919	REACTOME	9606	2	24	0.256435	0.419866	CALM3; TPM3;
Sulfur amino acid metabolism	13584	REACTOME	9606	2	24	0.256435	0.419866	ETHE1; SQRDL;
Tpo signaling pathway	4124	PID BIOCARTA	9606	2	24	0.256435	0.419866	JAK2; STAT1;
Prolactin	15931	NETPATH	9606	6	105	0.257632	0.420943	CISH; JAK2; LYN; PAK1; STAT1; VAV1;
Signaling by SCF-KIT	13325	REACTOME	9606	7	127	0.261515	0.426394	JAK2; LCK; LYN; MMP9; PIK3CD; STAT1; VAV1;
Alpha9 beta1 integrin signaling events	15241	PID NCI	9606	2	25	0.271784	0.434966	ADAM8; SAT1;
Basigin interactions	13109	REACTOME	9606	2	25	0.271784	0.434966	SLC16A3; SLC7A7;
Detoxification of Reactive Oxygen Species	17820	REACTOME	9606	2	25	0.271784	0.434966	GPX1; SOD2;
IL8- and CXCR2-mediated signaling events	14981	PID NCI	9606	2	25	0.271784	0.434966	PLCB2; RAC2;
Integrin alphaIIb beta3 signaling	13124	REACTOME	9606	2	25	0.271784	0.434966	RASGRP2; SYK;
Ss-arrestins in gpcr desensitization	4015	PID BIOCARTA	9606	2	25	0.271784	0.434966	CCR5; FPR1;
alpha-Linolenic acid metabolism	406	KEGG	9606	2	25	0.271784	0.434966	FADS2; PLA2G2A;
Signaling by Hedgehog	16836	REACTOME	9606	7	128	0.267843	0.435802	PSMA4; PSMA6; PSMB10; PSMB8; PSMB9; PSME2; TUBA1B;
MyD88 dependent cascade initiated on endosome	13041	REACTOME	9606	5	86	0.273937	0.436622	IRF7; JAK2; MYD88; S100A12; SAA1;
Toll Like Receptor 7/8 (TLR7/8) Cascade	16831	REACTOME	9606	5	86	0.273937	0.436622	IRF7; JAK2; MYD88; S100A12; SAA1;
Pathways in cancer	4397	KEGG	9606	16	329	0.269474	0.437546	BID; BIRC3; COL4A2; COL4A4; CSF1R; CSF3R; MMP9; PIK3CD; PML; RAC2; RUNX1; SPI1; STAT1; TGFBR2; TPM3; TRAF2;
Pyruvate metabolism and Citric Acid (TCA) cycle	17168	REACTOME	9606	3	45	0.278058	0.442288	LDHB; PDK4; SLC16A3;
Activation of camp-dependent protein kinase pka	4094	PID BIOCARTA	9606	2	26	0.287122	0.454852	CCR5; FPR1;
C-MYC pathway	15452	PID NCI	9606	2	26	0.287122	0.454852	PAK2; PML;
Small cell lung cancer	527	KEGG	9606	5	88	0.289817	0.457266	BIRC3; COL4A2; COL4A4; PIK3CD; TRAF2;
Inositol phosphate metabolism	19263	REACTOME	9606	3	46	0.289297	0.457371	CALM3; INPP5D; PLCB2;
Glycolysis / Gluconeogenesis	414	KEGG	9606	4	67	0.291961	0.458796	FBP1; GALM; LDHB; PFKL;
Pancreatic cancer	593	KEGG	9606	4	67	0.291961	0.458796	PIK3CD; RAC2; STAT1; TGFBR2;
Toll Like Receptor 9 (TLR9) Cascade	13042	REACTOME	9606	5	89	0.297818	0.467061	IRF7; JAK2; MYD88; S100A12; SAA1;
Arginine Proline metabolism	16154	INOH	9606	3	47	0.30057	0.46949	GLUL; ODC1; SAT1;
TGF-beta receptor signaling	15571	PID NCI	9606	3	47	0.30057	0.46949	ARRB2; PML; TGFBR2;
Osteopontin-mediated events	15887	PID NCI	9606	2	27	0.302424	0.469569	MMP9; SYK;
Role of Ã?-arrestins in the activation and targeting of map kinases	3945	PID BIOCARTA	9606	2	27	0.302424	0.469569	CCR5; FPR1;
Sema4D in semaphorin signaling	13909	REACTOME	9606	2	27	0.302424	0.469569	RAC2; RHOG;
GPCR downstream signaling	18003	REACTOME	9606	41	923	0.304403	0.471705	ARHGAP4; CCL19; CCL21; CCR1; CCR2; CCR5; CCR7; CXCL10; CXCL9; CXCR3; FPR1; FPR3; GAL; GNG10; GPR132; GPR68; IAPP; IL2RB; IL2RG; IL3RA; JAK2; JAK3; NPB; OR2H1; P2RY14; P2RY6; PIK3CD; PLCB2; PTGER2; PTGIR; RAC2; RASGRP2; RGS10; RGS18; RGS19; RHOG; S1PR4; SAA1; TAAR2; VAV1; XCL1;
Glucocorticoid receptor regulatory network	15321	PID NCI	9606	4	69	0.310517	0.480225	ICAM1; IRF1; SPI1; STAT1;
Notch signaling pathway	491	KEGG	9606	3	48	0.311863	0.481354	APH1B; DTX3L; MFNG;
Cooperation of Prefoldin and TriC/CCT in actin and tubulin folding	18485	REACTOME	9606	2	28	0.317667	0.486467	ACTB; TUBA1B;
Pentose phosphate pathway	470	KEGG	9606	2	28	0.317667	0.486467	FBP1; PFKL;
Role of erbb2 in signal transduction and oncology	4019	PID BIOCARTA	9606	2	28	0.317667	0.486467	JAK2; JAK3;
TRP channels	19727	REACTOME	9606	2	28	0.317667	0.486467	MLKL; TRPV2;
Adipocytokine signaling pathway	590	KEGG	9606	4	70	0.319838	0.487878	ACSL5; JAK2; TNFRSF1B; TRAF2;
Mitotic G1-G1/S phases	17361	REACTOME	9606	7	136	0.319777	0.48874	PSMA4; PSMA6; PSMB10; PSMB8; PSMB9; PSME2; RPA3;
Adp-ribosylation factor	3998	PID BIOCARTA	9606	2	29	0.332831	0.505722	ARHGAP4; NCF2;
Phototransduction	10397	KEGG	9606	2	29	0.332831	0.505722	ARRB2; CALM3;
Metabolism of nucleotides	13637	REACTOME	9606	4	72	0.338539	0.512401	ADA; GPX1; PNP; UPP1;
Transport of inorganic cations/anions and amino acids/oligopeptides	13174	REACTOME	9606	5	94	0.338284	0.513009	SLC15A3; SLC36A1; SLC43A2; SLC6A12; SLC7A7;
Defensins	13064	REACTOME	9606	3	51	0.345774	0.52133	CCR2; CD4; TLR2;
PI Metabolism	18780	REACTOME	9606	3	51	0.345774	0.52133	INPP5D; PIK3CD; PIP4K2A;
Activated NOTCH1 Transmits Signal to the Nucleus	13295	REACTOME	9606	2	30	0.347897	0.522515	APH1B; ARRB2;
Laminin interactions	18928	REACTOME	9606	2	30	0.347897	0.522515	COL4A2; COL4A4;
Leptin	15926	NETPATH	9606	5	96	0.354609	0.52954	CISH; JAK2; JAK3; LCK; STAT1;
O-linked glycosylation	18011	REACTOME	9606	5	96	0.354609	0.52954	ADAMTS4; ADAMTS5; ADAMTS8; CFP; MUC1;
Transport of glucose and other sugars, bile salts and organic acids, metal ions and amine compounds	13159	REACTOME	9606	5	96	0.354609	0.52954	SLC16A3; SLC2A5; SLC2A6; SLC39A14; SLC6A12;
Synthesis of substrates in N-glycan biosythesis	17758	REACTOME	9606	3	52	0.357054	0.532174	GFPT2; NPL; ST8SIA4;
Arf6 signaling events	15819	PID NCI	9606	2	31	0.362848	0.534688	ADAP1; ARRB2;
Galactose metabolism	407	KEGG	9606	2	31	0.362848	0.534688	GALM; PFKL;
Signaling by Robo receptor	13918	REACTOME	9606	2	31	0.362848	0.534688	PAK1; PAK2;
TNFR1 signaling pathway	16212	INOH	9606	2	31	0.362848	0.534688	BID; TRAF2;
Thrombin signalling through proteinase activated receptors (PARs)	13128	REACTOME	9606	2	31	0.362848	0.534688	ARRB2; GNG10;
VEGFR2 mediated cell proliferation	18519	REACTOME	9606	2	31	0.362848	0.534688	CALM3; JAK2;
p73 transcription factor network	15377	PID NCI	9606	4	75	0.366647	0.539268	ADA; IL4R; PML; SERPINA1;
Vibrio cholerae infection	420	KEGG	9606	3	53	0.368308	0.540693	ACTB; KCNQ1; PDIA4;
Activation of Matrix Metalloproteinases	13391	REACTOME	9606	2	32	0.377668	0.548251	MMP9; TIMP1;
Ceramide signaling pathway	4149	PID BIOCARTA	9606	2	32	0.377668	0.548251	BIRC3; TRAF2;
Fructose and mannose metabolism	548	KEGG	9606	2	32	0.377668	0.548251	FBP1; PFKL;
Signaling by NOTCH2	18259	REACTOME	9606	2	32	0.377668	0.548251	APH1B; GZMB;
Gastric acid secretion	10356	KEGG	9606	4	76	0.376009	0.549931	ACTB; CALM3; KCNQ1; PLCB2;
Notch	15907	NETPATH	9606	4	76	0.376009	0.549931	APH1B; JAK2; LCK; MFNG;
Bioactive peptide induced signaling pathway	4135	PID BIOCARTA	9606	2	33	0.392343	0.567444	JAK2; STAT1;
Sialic acid metabolism	18157	REACTOME	9606	2	33	0.392343	0.567444	NPL; ST8SIA4;
Protein processing in endoplasmic reticulum	10363	KEGG	9606	8	171	0.397905	0.574425	CANX; DNAJA1; EIF2AK2; HSPA6; PDIA4; SAR1A; TRAF2; TRAM1;
Mapkinase signaling pathway	4137	PID BIOCARTA	9606	3	56	0.401829	0.57902	PAK1; PAK2; STAT1;
Platelet Aggregation (Plug Formation)	13126	REACTOME	9606	2	34	0.40686	0.585189	RASGRP2; SYK;
Signaling by PDGF	13330	REACTOME	9606	8	174	0.416697	0.598236	CALM3; COL4A2; COL4A4; JAK2; LCK; PIK3CD; STAT1; VAV1;
HGF signaling pathway	16200	INOH	9606	2	35	0.421207	0.601394	PIK3CD; RAC2;
IL11	16509	NETPATH	9606	2	35	0.421207	0.601394	JAK2; STAT1;
Validated transcriptional targets of AP1 family members Fra1 and Fra2	14994	PID NCI	9606	2	35	0.421207	0.601394	CCL2; MMP9;
p75 NTR receptor-mediated signalling	17826	REACTOME	9606	4	82	0.431761	0.614217	APH1B; ARHGAP4; MYD88; VAV1;
Direct p53 effectors	15209	PID NCI	9606	6	129	0.431556	0.615046	BID; CASP1; GPX1; NLRC4; PML; TAP1;
Formation of Fibrin Clot (Clotting Cascade)	17550	REACTOME	9606	2	36	0.435375	0.618232	PROCR; SERPINE2;
Hypertrophic cardiomyopathy (HCM)	4395	KEGG	9606	4	83	0.440939	0.621613	ACTB; ITGA4; ITGB7; TPM3;
MyD88 cascade initiated on plasma membrane	13043	REACTOME	9606	4	83	0.440939	0.621613	JAK2; MYD88; S100A12; SAA1;
Toll Like Receptor 10 (TLR10) Cascade	13044	REACTOME	9606	4	83	0.440939	0.621613	JAK2; MYD88; S100A12; SAA1;
Toll Like Receptor 5 (TLR5) Cascade	13048	REACTOME	9606	4	83	0.440939	0.621613	JAK2; MYD88; S100A12; SAA1;
Cell death signalling via NRAGE, NRIF and NADE	18983	REACTOME	9606	3	60	0.445685	0.6238	APH1B; ARHGAP4; VAV1;
Clathrin derived vesicle budding	13840	REACTOME	9606	3	60	0.445685	0.6238	AP1S2; CTSZ; FTL;
Validated targets of C-MYC transcriptional repression	15263	PID NCI	9606	3	60	0.445685	0.6238	IRF8; S100A7; SPI1;
trans-Golgi Network Vesicle Budding	16988	REACTOME	9606	3	60	0.445685	0.6238	AP1S2; CTSZ; FTL;
TRAF6 mediated induction of NFkB and MAP kinases upon TLR7/8 or 9 activation	13040	REACTOME	9606	4	84	0.450073	0.625458	JAK2; MYD88; S100A12; SAA1;
BMAL1:CLOCK,NPAS2 activates circadian gene expression	13670	REACTOME	9606	2	37	0.449353	0.62557	NAMPT; PRIC285;
Chrebp regulation by carbohydrates and camp	4074	PID BIOCARTA	9606	2	37	0.449353	0.62557	CCR5; FPR1;
Nuclear signaling by ERBB4	13262	REACTOME	9606	2	37	0.449353	0.62557	APH1B; JAK2;
CDC42 signaling events	15467	PID NCI	9606	3	61	0.456456	0.632078	ACTR3; ARPC5; PAK1;
Ca2+ pathway	16886	REACTOME	9606	3	61	0.456456	0.632078	CALM3; GNG10; PLCB2;
Collagen formation	19746	REACTOME	9606	4	85	0.45916	0.634697	COL4A2; COL4A4; CTSS; MMP9;
Molecules associated with elastic fibres	13388	REACTOME	9606	2	38	0.463134	0.639059	EMILIN1; EMILIN2;
Arachidonic acid metabolism	418	KEGG	9606	3	63	0.477726	0.656873	ALOX5; GPX1; PLA2G2A;
Colorectal cancer	442	KEGG	9606	3	63	0.477726	0.656873	PIK3CD; RAC2; TGFBR2;
MAPK signaling pathway	487	KEGG	9606	11	257	0.479814	0.65743	ARRB2; CD14; HSPA6; PAK1; PAK2; PTPN7; RAC2; RASGRP2; RELB; TGFBR2; TRAF2;
Signal Transduction	17980	REACTOME	9606	81	1965	0.479669	0.658386	ACTB; APH1B; ARHGAP25; ARHGAP4; ARHGAP9; ARHGDIB; ARRB2; CALM3; CCL19; CCL21; CCL2; CCL3; CCR1; CCR2; CCR5; CCR7; CCRL2; CD97; COL4A2; COL4A4; CX3CR1; CXCL10; CXCL9; CXCR3; CYBA; CYBB; DHRS9; DOK1; FPR1; FPR3; GAL; GNG10; GPR132; GPR68; GZMB; HMHA1; IAPP; IL2RB; IL2RG; IL3RA; JAK2; JAK3; LCK; LYN; MFNG; MMP9; MYD88; NCF1; NCF2; NCF4; NPB; OR2H1; P2RY14; P2RY6; PAK1; PAK2; PIK3CD; PLCB2; PSMA4; PS…
ECM-receptor interaction	468	KEGG	9606	4	88	0.486097	0.664872	COL4A2; COL4A4; ITGA4; ITGB7;
Aldosterone-regulated sodium reabsorption	8110	KEGG	9606	2	40	0.490076	0.667975	FXYD2; PIK3CD;
Tryptophan metabolism	504	KEGG	9606	2	40	0.490076	0.667975	IDO1; IL4I1;
Antigen processing: Ubiquitination & Proteasome degradation	12981	REACTOME	9606	9	212	0.500449	0.680924	DTX3L; PSMA4; PSMA6; PSMB10; PSMB8; PSMB9; PSME2; UBA7; UBE2L6;
Dilated cardiomyopathy	5714	KEGG	9606	4	90	0.503753	0.681856	ACTB; ITGA4; ITGB7; TPM3;
Beta defensins	13063	REACTOME	9606	2	41	0.503226	0.682325	CCR2; TLR2;
Ion channels and their functional role in vascular endothelium	4141	PID BIOCARTA	9606	2	41	0.503226	0.682325	CCR5; FPR1;
tRNA Aminoacylation	18087	REACTOME	9606	2	42	0.516155	0.697434	PPA1; WARS;
Biosynthesis of the N-glycan precursor (dolichol lipid-linked oligosaccharide, LLO) and transfer to a nascent protein	13429	REACTOME	9606	3	67	0.519049	0.698926	GFPT2; NPL; ST8SIA4;
Signaling events mediated by Hepatocyte Growth Factor Receptor (c-Met)	14943	PID NCI	9606	3	67	0.519049	0.698926	PAK1; PAK2; PTPRJ;
Renal cell carcinoma	483	KEGG	9606	3	68	0.529102	0.706374	PAK1; PAK2; PIK3CD;
Asparagine N-linked glycosylation	13432	REACTOME	9606	5	118	0.530548	0.707096	CANX; GFPT2; MGAT4A; NPL; ST8SIA4;
Ether lipid metabolism	567	KEGG	9606	2	43	0.528859	0.707258	PLA2G2A; PLA2G7;
Gap junction trafficking	18109	REACTOME	9606	2	43	0.528859	0.707258	ACTB; TUBA1B;
Notch-mediated HES/HEY network	15284	PID NCI	9606	2	43	0.528859	0.707258	CD4; JAK2;
PDGF signaling pathway	16259	INOH	9606	2	43	0.528859	0.707258	PAK1; PIK3CD;
ABC transporters	562	KEGG	9606	2	44	0.541335	0.714159	TAP1; TAP2;
Gap junction trafficking and regulation	19768	REACTOME	9606	2	44	0.541335	0.714159	ACTB; TUBA1B;
Integrins in angiogenesis	15117	PID NCI	9606	2	44	0.541335	0.714159	CSF1R; TGFBR2;
NRAGE signals death through JNK	13200	REACTOME	9606	2	44	0.541335	0.714159	ARHGAP4; VAV1;
Transcriptional activation of mitochondrial biogenesis	18752	REACTOME	9606	2	44	0.541335	0.714159	CALM3; PRIC285;
Glucose metabolism	19836	REACTOME	9606	3	69	0.539038	0.717187	CALM3; FBP1; PFKL;
Angiopoietin receptor Tie2-mediated signaling	15393	PID NCI	9606	2	45	0.55358	0.719378	DOK2; PAK1;
Calcineurin-regulated NFAT-dependent transcription in lymphocytes	15231	PID NCI	9606	2	45	0.55358	0.719378	CD40LG; IKZF1;
Elastic fibre formation	13389	REACTOME	9606	2	45	0.55358	0.719378	EMILIN1; EMILIN2;
G alpha (z) signalling events	13225	REACTOME	9606	2	45	0.55358	0.719378	GNG10; RGS19;
Integrin-linked kinase signaling	15296	PID NCI	9606	2	45	0.55358	0.719378	PARVG; RHOG;
Neurotrophic factor-mediated Trk receptor signaling	15320	PID NCI	9606	2	45	0.55358	0.719378	RGS19; RHOG;
Oncostatin_M	16513	NETPATH	9606	2	45	0.55358	0.719378	JAK2; STAT1;
PLC beta mediated events	13257	REACTOME	9606	2	45	0.55358	0.719378	CALM3; PLCB2;
Pancreatic secretion	10370	KEGG	9606	4	96	0.555011	0.720039	FXYD2; KCNQ1; PLA2G2A; PLCB2;
EGFR1	15908	NETPATH	9606	19	472	0.559436	0.724576	ACTB; ACTR3; DOK1; DOK2; JAK2; KRT6A; LCK; LYN; MVP; PAK1; PIK3CD; PLSCR1; PTPRE; RGS16; S100A10; S100A11; STAT1; STAT2; VAV1;
Downstream signal transduction	13329	REACTOME	9606	6	146	0.551986	0.726984	CALM3; JAK2; LCK; PIK3CD; STAT1; VAV1;
G-protein mediated events	18202	REACTOME	9606	2	46	0.565593	0.728924	CALM3; PLCB2;
LPA receptor mediated events	15008	PID NCI	9606	2	46	0.565593	0.728924	LYN; MMP9;
Separation of Sister Chromatids	12942	REACTOME	9606	7	173	0.563874	0.729116	PSMA4; PSMA6; PSMB10; PSMB8; PSMB9; PSME2; TUBA1B;
Developmental Biology	16794	REACTOME	9606	20	502	0.57848	0.739432	ACTB; ACTR3; APH1B; ARPC5; COL4A2; COL4A4; GFRA2; IAPP; JAK2; LYN; MMP9; MSN; PAK1; PAK2; PRIC285; RAC2; RHOG; ST8SIA4; TUBA1B; TYROBP;
Constitutive PI3K/AKT Signaling in Cancer	13715	REACTOME	9606	3	73	0.577547	0.73945	LCK; PIK3CD; VAV1;
Agrin in postsynaptic differentiation	4033	PID BIOCARTA	9606	2	47	0.577372	0.740439	PAK1; PAK2;
Amino sugar and nucleotide sugar metabolism	466	KEGG	9606	2	47	0.577372	0.740439	GFPT2; NPL;
Validated transcriptional targets of deltaNp63 isoforms	15671	PID NCI	9606	2	47	0.577372	0.740439	ADA; RUNX1;
G alpha (s) signalling events	13224	REACTOME	9606	5	125	0.582255	0.743041	GNG10; IAPP; PTGER2; PTGIR; TAAR2;
SLC-mediated transmembrane transport	19714	REACTOME	9606	10	253	0.587453	0.744807	SLC15A3; SLC16A3; SLC2A5; SLC2A6; SLC36A1; SLC39A14; SLC43A2; SLC6A12; SLC7A7; SLCO2B1;
Arrhythmogenic right ventricular cardiomyopathy (ARVC)	4353	KEGG	9606	3	74	0.586854	0.745257	ACTB; ITGA4; ITGB7;
Chronic myeloid leukemia	582	KEGG	9606	3	74	0.586854	0.745257	PIK3CD; RUNX1; TGFBR2;
ECM proteoglycans	18499	REACTOME	9606	3	74	0.586854	0.745257	COL4A2; COL4A4; ITGAX;
Stimuli-sensing channels	13099	REACTOME	9606	4	101	0.595489	0.753772	ASIC4; BEST3; MLKL; TRPV2;
Chaperonin-mediated protein folding	18121	REACTOME	9606	2	49	0.600224	0.758535	ACTB; TUBA1B;
Platelet homeostasis	13108	REACTOME	9606	3	76	0.605072	0.763426	FGR; GNG10; PTGIR;
Mitotic Anaphase	18656	REACTOME	9606	7	181	0.61204	0.769731	PSMA4; PSMA6; PSMB10; PSMB8; PSMB9; PSME2; TUBA1B;
Apoptotic execution phase	13421	REACTOME	9606	2	50	0.611297	0.770037	CASP7; PAK2;
Translocation of GLUT4 to the plasma membrane	13827	REACTOME	9606	3	77	0.613979	0.770929	ACTB; CALM3; TUBA1B;
Mitotic Metaphase and Anaphase	19900	REACTOME	9606	7	182	0.617859	0.774555	PSMA4; PSMA6; PSMB10; PSMB8; PSMB9; PSME2; TUBA1B;
FGF signaling pathway	15346	PID NCI	9606	2	51	0.622134	0.778665	MMP9; STAT1;
Defective AMN causes hereditary megaloblastic anemia 1	17554	REACTOME	9606	3	83	0.664544	0.779293	GSTO1; NAMPT; TPK1;
Defective BTD causes biotidinase deficiency	18399	REACTOME	9606	3	83	0.664544	0.779293	GSTO1; NAMPT; TPK1;
Defective CD320 causes methylmalonic aciduria	17952	REACTOME	9606	3	83	0.664544	0.779293	GSTO1; NAMPT; TPK1;
Defective CUBN causes hereditary megaloblastic anemia 1	18799	REACTOME	9606	3	83	0.664544	0.779293	GSTO1; NAMPT; TPK1;
Defective GIF causes intrinsic factor deficiency	18673	REACTOME	9606	3	83	0.664544	0.779293	GSTO1; NAMPT; TPK1;
Defective HLCS causes multiple carboxylase deficiency	17039	REACTOME	9606	3	83	0.664544	0.779293	GSTO1; NAMPT; TPK1;
Defective LMBRD1 causes methylmalonic aciduria and homocystinuria type cblF	17742	REACTOME	9606	3	83	0.664544	0.779293	GSTO1; NAMPT; TPK1;
Defective MMAA causes methylmalonic aciduria type cblA	17043	REACTOME	9606	3	83	0.664544	0.779293	GSTO1; NAMPT; TPK1;
Defective MMAB causes methylmalonic aciduria type cblB	19453	REACTOME	9606	3	83	0.664544	0.779293	GSTO1; NAMPT; TPK1;
Defective MMACHC causes methylmalonic aciduria and homocystinuria type cblC	18190	REACTOME	9606	3	83	0.664544	0.779293	GSTO1; NAMPT; TPK1;
Defective MMADHC causes methylmalonic aciduria and homocystinuria type cblD	19174	REACTOME	9606	3	83	0.664544	0.779293	GSTO1; NAMPT; TPK1;
Defective MTR causes methylmalonic aciduria and homocystinuria type cblG	17731	REACTOME	9606	3	83	0.664544	0.779293	GSTO1; NAMPT; TPK1;
Defective MTRR causes methylmalonic aciduria and homocystinuria type cblE	19395	REACTOME	9606	3	83	0.664544	0.779293	GSTO1; NAMPT; TPK1;
Defective MUT causes methylmalonic aciduria mut type	17040	REACTOME	9606	3	83	0.664544	0.779293	GSTO1; NAMPT; TPK1;
Defective TCN2 causes hereditary megaloblastic anemia	17169	REACTOME	9606	3	83	0.664544	0.779293	GSTO1; NAMPT; TPK1;
Defects in biotin (Btn) metabolism	18233	REACTOME	9606	3	83	0.664544	0.779293	GSTO1; NAMPT; TPK1;
Defects in cobalamin (B12) metabolism	18060	REACTOME	9606	3	83	0.664544	0.779293	GSTO1; NAMPT; TPK1;
Defects in vitamin and cofactor metabolism	18729	REACTOME	9606	3	83	0.664544	0.779293	GSTO1; NAMPT; TPK1;
Metabolism of vitamins and cofactors	19866	REACTOME	9606	3	83	0.664544	0.779293	GSTO1; NAMPT; TPK1;
Metabolism of water-soluble vitamins and cofactors	17389	REACTOME	9606	3	83	0.664544	0.779293	GSTO1; NAMPT; TPK1;
Orphan transporters	18365	REACTOME	9606	4	105	0.62625	0.782562	BEST3; PRIC285; S100A10; SCO2;
Keratinocyte differentiation	4032	PID BIOCARTA	9606	2	52	0.632738	0.786892	BIRC3; TRAF2;
Cell-Cell communication	17071	REACTOME	9606	5	132	0.630762	0.786941	ACTB; PAK1; SFTPA2; SIRPG; TYROBP;
Post-translational protein modification	17038	REACTOME	9606	10	262	0.631882	0.787081	ADAMTS4; ADAMTS5; ADAMTS8; CANX; CFP; GFPT2; MGAT4A; MUC1; NPL; ST8SIA4;
Peptide hormone metabolism	19437	REACTOME	9606	3	84	0.672488	0.787426	CTSZ; GZMH; PLA2G7;
ErbB1 downstream signaling	15233	PID NCI	9606	3	85	0.680292	0.789463	ACTR3; ARPC5; STAT1;
PI-3K cascade	13309	REACTOME	9606	3	85	0.680292	0.789463	LCK; PIK3CD; VAV1;
PI3K events in ERBB2 signaling	13286	REACTOME	9606	3	85	0.680292	0.789463	LCK; PIK3CD; VAV1;
PI3K events in ERBB4 signaling	13263	REACTOME	9606	3	85	0.680292	0.789463	LCK; PIK3CD; VAV1;
PI3K/AKT Signaling in Cancer	19195	REACTOME	9606	3	85	0.680292	0.789463	LCK; PIK3CD; VAV1;
PIP3 activates AKT signaling	12989	REACTOME	9606	3	85	0.680292	0.789463	LCK; PIK3CD; VAV1;
Downstream signaling of activated FGFR	16879	REACTOME	9606	5	134	0.643977	0.794544	CALM3; JAK2; LCK; PIK3CD; VAV1;
Golgi Associated Vesicle Biogenesis	13839	REACTOME	9606	2	53	0.643107	0.794726	AP1S2; FTL;
Mitochondrial biogenesis	17433	REACTOME	9606	2	53	0.643107	0.794726	CALM3; PRIC285;
Muscle contraction	19261	REACTOME	9606	2	53	0.643107	0.794726	CALM3; TPM3;
PPARA activates gene expression	13457	REACTOME	9606	4	107	0.641063	0.795978	FADS1; GLIPR1; PRIC285; RGL1;
Opioid Signalling	13260	REACTOME	9606	3	82	0.656462	0.799839	CALM3; GNG10; PLCB2;
Peroxisome	8122	KEGG	9606	3	82	0.656462	0.799839	ACSL5; CRAT; SOD2;
TSH	15927	NETPATH	9606	3	82	0.656462	0.799839	CANX; JAK2; STAT1;
Neuroactive ligand-receptor interaction	416	KEGG	9606	10	275	0.691342	0.801095	FPR1; FPR3; GZMA; P2RX4; P2RY14; P2RY6; PTGER2; PTGIR; S1PR4; TAAR2;
Signaling by ERBB4	13265	REACTOME	9606	5	137	0.66324	0.801843	APH1B; JAK2; LCK; PIK3CD; VAV1;
L1CAM interactions	13877	REACTOME	9606	4	109	0.655488	0.802407	ACTB; MSN; PAK1; TUBA1B;
Regulation of lipid metabolism by Peroxisome proliferator-activated receptor alpha (PPARalpha)	13458	REACTOME	9606	4	109	0.655488	0.802407	FADS1; GLIPR1; PRIC285; RGL1;
Signaling by NOTCH	18790	REACTOME	9606	4	109	0.655488	0.802407	APH1B; ARRB2; GZMB; MFNG;
Circadian Clock	13672	REACTOME	9606	2	55	0.663152	0.80298	NAMPT; PRIC285;
Protein folding	16650	REACTOME	9606	2	55	0.663152	0.80298	ACTB; TUBA1B;
p75(NTR)-mediated signaling	15333	PID NCI	9606	2	55	0.663152	0.80298	APH1B; MYD88;
Signaling by Wnt	17272	REACTOME	9606	11	294	0.660202	0.803142	ARRB2; CALM3; GNG10; PLCB2; PSMA4; PSMA6; PSMB10; PSMB8; PSMB9; PSME2; RAC2;
Signaling by FGFR in disease	16656	REACTOME	9606	6	162	0.653601	0.803878	CALM3; JAK2; LCK; PIK3CD; STAT1; VAV1;
Class B/2 (Secretin family receptors)	13253	REACTOME	9606	3	87	0.695487	0.804704	CD97; GNG10; IAPP;
Validated transcriptional targets of TAp63 isoforms	15683	PID NCI	9606	2	54	0.653245	0.804707	ADA; PML;
Non-integrin membrane-ECM interactions	18527	REACTOME	9606	2	59	0.700517	0.809325	COL4A2; COL4A4;
GAB1 signalosome	13212	REACTOME	9606	3	88	0.702877	0.809656	LCK; PIK3CD; VAV1;
PI3K/AKT activation	13178	REACTOME	9606	3	88	0.702877	0.809656	LCK; PIK3CD; VAV1;
ErbB signaling pathway	461	KEGG	9606	3	89	0.71013	0.813213	PAK1; PAK2; PIK3CD;
Signaling by FGFR	13320	REACTOME	9606	5	145	0.711224	0.813274	CALM3; JAK2; LCK; PIK3CD; VAV1;
Beta1 integrin cell surface interactions	14944	PID NCI	9606	2	60	0.709305	0.813461	CD14; ITGA4;
Long-term depression	555	KEGG	9606	2	60	0.709305	0.813461	LYN; PLCB2;
Signaling events mediated by VEGFR1 and VEGFR2	15504	PID NCI	9606	2	60	0.709305	0.813461	PAK2; PTPRJ;
Salivary secretion	10375	KEGG	9606	3	91	0.724227	0.826932	CALM3; FXYD2; PLCB2;
VEGF signaling pathway	432	KEGG	9606	2	62	0.726234	0.828012	PIK3CD; RAC2;
Tryptophan degradation	16118	INOH	9606	2	63	0.734381	0.833651	IDO1; WARS;
Signaling by ERBB2	13291	REACTOME	9606	5	149	0.73334	0.833681	CALM3; JAK2; LCK; PIK3CD; VAV1;
The citric acid (TCA) cycle and respiratory electron transport	19151	REACTOME	9606	5	149	0.73334	0.833681	LDHB; PDK4; SCO2; SLC16A3; UCP2;
BMP2 signaling	16264	INOH	9606	2	64	0.742322	0.839007	ACVRL1; TGFBR2;
Collagen biosynthesis and modifying enzymes	13387	REACTOME	9606	2	64	0.742322	0.839007	COL4A2; COL4A4;
HIF-1-alpha transcription factor network	15518	PID NCI	9606	2	64	0.742322	0.839007	ITGB2; PFKL;
Vascular smooth muscle contraction	4376	KEGG	9606	4	123	0.745361	0.841224	CALM3; PLA2G2A; PLCB2; PTGIR;
Regulation of Telomerase	15864	PID NCI	9606	2	65	0.750059	0.845305	IFNAR2; IRF1;
Glioma	523	KEGG	9606	2	66	0.757596	0.852569	CALM3; PIK3CD;
Epithelial cell signaling in Helicobacter pylori infection	457	KEGG	9606	2	67	0.764936	0.858355	LYN; PAK1;
Long-term potentiation	507	KEGG	9606	2	67	0.764936	0.858355	CALM3; PLCB2;
p53 signaling pathway	597	KEGG	9606	2	68	0.772083	0.865131	BID; SHISA5;
FBXW7 Mutants and NOTCH1 in Cancer	17874	REACTOME	9606	2	70	0.785809	0.869288	APH1B; ARRB2;
IL1	15917	NETPATH	9606	2	70	0.785809	0.869288	DOK1; MYD88;
Signaling by NOTCH1	19096	REACTOME	9606	2	70	0.785809	0.869288	APH1B; ARRB2;
Signaling by NOTCH1 HD Domain Mutants in Cancer	19129	REACTOME	9606	2	70	0.785809	0.869288	APH1B; ARRB2;
Signaling by NOTCH1 HD+PEST Domain Mutants in Cancer	18776	REACTOME	9606	2	70	0.785809	0.869288	APH1B; ARRB2;
Signaling by NOTCH1 PEST Domain Mutants in Cancer	18501	REACTOME	9606	2	70	0.785809	0.869288	APH1B; ARRB2;
Signaling by NOTCH1 in Cancer	17392	REACTOME	9606	2	70	0.785809	0.869288	APH1B; ARRB2;
Signaling by NOTCH1 t(7;9)(NOTCH1:M1580_K2555) Translocation Mutant	16917	REACTOME	9606	2	70	0.785809	0.869288	APH1B; ARRB2;
PPAR signaling pathway	566	KEGG	9606	2	69	0.779039	0.871676	ACSL5; FADS2;
Regulation of nuclear beta catenin signaling and target gene transcription	15295	PID NCI	9606	2	72	0.798805	0.882414	CYR61; MMP9;
Pyrimidine metabolism	409	KEGG	9606	3	104	0.803109	0.885915	CMPK2; PNP; UPP1;
Signaling by EGFR	13216	REACTOME	9606	5	164	0.805264	0.887039	CALM3; JAK2; LCK; PIK3CD; VAV1;
Alpha6Beta4Integrin	15905	NETPATH	9606	2	74	0.811098	0.892208	PAK1; PIK3CD;
Signaling by EGFR in Cancer	16839	REACTOME	9606	5	166	0.813583	0.893682	CALM3; JAK2; LCK; PIK3CD; VAV1;
RNF mutants show enhanced WNT signaling and proliferation	19131	REACTOME	9606	6	197	0.820854	0.895373	PSMA4; PSMA6; PSMB10; PSMB8; PSMB9; PSME2;
TCF dependent signaling in response to WNT	18732	REACTOME	9606	6	197	0.820854	0.895373	PSMA4; PSMA6; PSMB10; PSMB8; PSMB9; PSME2;
XAV939 inhibits tankyrase, stabilizing AXIN	19487	REACTOME	9606	6	197	0.820854	0.895373	PSMA4; PSMA6; PSMB10; PSMB8; PSMB9; PSME2;
misspliced LRP5 mutants have enhanced beta-catenin-dependent signaling	16943	REACTOME	9606	6	197	0.820854	0.895373	PSMA4; PSMA6; PSMB10; PSMB8; PSMB9; PSME2;
IRS-mediated signalling	18112	REACTOME	9606	2	76	0.822718	0.896155	DOK1; JAK2;
Ion channel transport	18537	REACTOME	9606	5	169	0.825528	0.897963	ASIC4; BEST3; FXYD2; MLKL; TRPV2;
Ubiquitin mediated proteolysis	519	KEGG	9606	4	140	0.829108	0.899352	BIRC3; PML; UBA7; UBE2L6;
Regulation of insulin secretion	13554	REACTOME	9606	2	77	0.828285	0.899708	GNG10; PLCB2;
Phospholipid metabolism	18830	REACTOME	9606	4	138	0.820606	0.900131	INPP5D; PIK3CD; PIP4K2A; PLA2G2A;
Validated targets of C-MYC transcriptional activation	15279	PID NCI	9606	2	78	0.833693	0.903071	MMP9; ODC1;
Cardiac muscle contraction	4399	KEGG	9606	2	79	0.838948	0.904998	FXYD2; TPM3;
IRS-related events	18844	REACTOME	9606	2	79	0.838948	0.904998	DOK1; JAK2;
Alzheimer's disease	521	KEGG	9606	5	172	0.836847	0.905233	APH1B; BID; CALM3; CASP7; PLCB2;
IRS-related events triggered by IGF1R	13282	REACTOME	9606	2	80	0.844052	0.909248	DOK1; JAK2;
GPCR signaling	16218	INOH	9606	9	293	0.851608	0.914864	CD40LG; GAL; IL15; PLCB2; RGS10; RGS16; RGS18; RGS19; TNFSF10;
Fatty acid, triacylglycerol, and ketone body metabolism	13534	REACTOME	9606	5	176	0.851	0.91547	ACSL5; FADS1; GLIPR1; PRIC285; RGL1;
Membrane Trafficking	19875	REACTOME	9606	6	207	0.854739	0.916966	ACTB; AP1S2; CALM3; CTSZ; FTL; TUBA1B;
IGF1R signaling cascade	19000	REACTOME	9606	2	83	0.858497	0.917217	DOK1; JAK2;
Insulin receptor signalling cascade	18606	REACTOME	9606	2	83	0.858497	0.917217	DOK1; JAK2;
Signaling by Type 1 Insulin-like Growth Factor 1 Receptor (IGF1R)	13284	REACTOME	9606	2	83	0.858497	0.917217	DOK1; JAK2;
Transmembrane transport of small molecules	16726	REACTOME	9606	20	606	0.868229	0.926348	ASIC4; BEST3; FTL; FXYD2; GNG10; MLKL; PRIC285; S100A10; SCO2; SLC15A3; SLC16A3; SLC2A5; SLC2A6; SLC36A1; SLC39A14; SLC43A2; SLC6A12; SLC7A7; SLCO2B1; TRPV2;
Signalling by NGF	16818	REACTOME	9606	8	271	0.869507	0.926446	APH1B; ARHGAP4; CALM3; JAK2; LCK; MYD88; PIK3CD; VAV1;
Neurotrophin signaling pathway	4379	KEGG	9606	3	121	0.87691	0.933061	ARHGDIB; CALM3; PIK3CD;
Phase II conjugation	18728	REACTOME	9606	2	88	0.87988	0.934947	GSTO1; NNMT;
Signaling by WNT in cancer	17000	REACTOME	9606	6	219	0.888286	0.941318	PSMA4; PSMA6; PSMB10; PSMB8; PSMB9; PSME2;
Gap junction	436	KEGG	9606	2	90	0.887567	0.941834	PLCB2; TUBA1B;
NGF signalling via TRKA from the plasma membrane	18753	REACTOME	9606	5	191	0.895296	0.942353	CALM3; JAK2; LCK; PIK3CD; VAV1;
TGF_beta_Receptor	15911	NETPATH	9606	6	220	0.89076	0.942661	ACVRL1; ARRB2; PML; RUNX1; RUNX3; TGFBR2;
Axon guidance	494	KEGG	9606	3	128	0.899383	0.942843	PAK1; PAK2; RAC2;
Diseases associated with visual transduction	18427	REACTOME	9606	2	93	0.898247	0.942918	CALM3; DHRS9;
Visual phototransduction	18887	REACTOME	9606	2	93	0.898247	0.942918	CALM3; DHRS9;
GnRH signaling pathway	412	KEGG	9606	2	92	0.894796	0.943099	CALM3; PLCB2;
Meiosis	19435	REACTOME	9606	2	92	0.894796	0.943099	REC8; RPA3;
M Phase	18628	REACTOME	9606	8	281	0.893006	0.943759	NEK6; PSMA4; PSMA6; PSMB10; PSMB8; PSMB9; PSME2; TUBA1B;
Transmission across Chemical Synapses	18918	REACTOME	9606	5	194	0.902648	0.944997	CALM3; GLUL; GNG10; PLCB2; SLC6A12;
Neurotransmitter Receptor Binding And Downstream Transmission In The Postsynaptic Cell	19389	REACTOME	9606	3	136	0.920496	0.961106	CALM3; GNG10; PLCB2;
Potassium Channels	18590	REACTOME	9606	2	100	0.919604	0.96146	GNG10; KCNQ1;
Melanogenesis	595	KEGG	9606	2	101	0.922287	0.96169	CALM3; PLCB2;
Integration of energy metabolism	13560	REACTOME	9606	2	102	0.924886	0.961832	GNG10; PLCB2;
Purine nucleotides nucleosides metabolism	16184	INOH	9606	2	102	0.924886	0.961832	ADA; PNP;
Disease	19807	REACTOME	9606	40	1192	0.926698	0.962435	AP1S2; APH1B; ARRB2; B2M; CALM3; CANX; CCR5; CD4; CD8B; CYBA; CYBB; DHRS9; EIF2AK2; FBP1; GSTO1; IAPP; IL4I1; JAK2; LCK; LDHB; LTF; NAMPT; NCF1; NCF2; NCF4; PAK2; PFKL; PIK3CD; PSMA4; PSMA6; PSMB10; PSMB8; PSMB9; PSME2; SAA1; SLC2A5; STAT1; TGFBR2; TPK1; VAV1;
Signaling by Insulin receptor	13281	REACTOME	9606	2	107	0.936696	0.970238	DOK1; JAK2;
Insulin signaling pathway	531	KEGG	9606	3	143	0.935569	0.970358	CALM3; FBP1; PIK3CD;
Respiratory electron transport, ATP synthesis by chemiosmotic coupling, and heat production by uncoupling proteins.	17200	REACTOME	9606	2	108	0.938837	0.971167	SCO2; UCP2;
Oocyte meiosis	8113	KEGG	9606	2	114	0.950308	0.981734	CALM3; REC8;
AndrogenReceptor	15906	NETPATH	9606	3	164	0.966399	0.997038	CASP1; CASP7; RUNX1;
Neuronal System	17312	REACTOME	9606	6	274	0.970596	0.998729	CALM3; GLUL; GNG10; KCNQ1; PLCB2; SLC6A12;
Metabolism of lipids and lipoproteins	16920	REACTOME	9606	15	554	0.969657	0.999079	ACSL5; ALOX5; ALOX5AP; CRAT; DPEP2; FADS1; FADS2; GLIPR1; GPX1; INPP5D; PIK3CD; PIP4K2A; PLA2G2A; PRIC285; RGL1;
Biological oxidations	19512	REACTOME	9606	3	172	0.973966	0.999563	DPEP2; GSTO1; NNMT;
HIV Life Cycle	18642	REACTOME	9606	2	131	0.972707	0.999585	CCR5; CD4;
Gene Expression	19770	REACTOME	9606	12	1118	1	1	ADAR; CBX3; PPA1; PRIC285; PSMA4; PSMA6; PSMB10; PSMB8; PSMB9; PSME2; TRAM1; WARS;
Calcium signaling pathway	594	KEGG	9606	3	183	0.981773	1	CALM3; P2RX4; PLCB2;
Cell Cycle	18205	REACTOME	9606	10	523	0.998459	1	NEK6; PSMA4; PSMA6; PSMB10; PSMB8; PSMB9; PSME2; REC8; RPA3; TUBA1B;
Cell Cycle, Mitotic	19119	REACTOME	9606	9	454	0.996157	1	NEK6; PSMA4; PSMA6; PSMB10; PSMB8; PSMB9; PSME2; RPA3; TUBA1B;
Cellular responses to stress	16723	REACTOME	9606	3	240	0.997364	1	GPX1; RPA3; SOD2;
Chromatin modifying enzymes	19015	REACTOME	9606	3	193	0.986888	1	ACTB; HMG20B; JAK2;
Chromatin organization	18782	REACTOME	9606	3	193	0.986888	1	ACTB; HMG20B; JAK2;
Glycogen storage diseases	19851	REACTOME	9606	4	253	0.993264	1	CALM3; FBP1; PFKL; SLC2A5;
Huntington's disease	4392	KEGG	9606	3	198	0.988898	1	GPX1; PLCB2; SOD2;
Influenza Infection	16853	REACTOME	9606	2	136	0.977179	1	CANX; EIF2AK2;
Metabolism	19429	REACTOME	9606	48	1535	0.985744	1	ACSL5; ADA; ALOX5; ALOX5AP; BLVRA; CALM3; CRAT; DPEP2; ETHE1; FADS1; FADS2; FBP1; GLIPR1; GLUL; GNG10; GPX1; GSTO1; IDO1; INPP5D; LDHB; NAMPT; NNMT; ODC1; PDK4; PFKL; PIK3CD; PIP4K2A; PLA2G2A; PLCB2; PNP; PRIC285; PSMA4; PSMA6; PSMB10; PSMB8; PSMB9; PSME2; RGL1; SAT1; SCO2; SLC16A3; SLC25A28; SLC2A5; SLC6A12; SQRDL; TPK1; UCP2; UPP1;
Metabolism of carbohydrates	17445	REACTOME	9606	4	253	0.993264	1	CALM3; FBP1; PFKL; SLC2A5;
Metabolism of proteins	18366	REACTOME	9606	17	678	0.991424	1	ACTB; ADAMTS4; ADAMTS5; ADAMTS8; CANX; CCL2; CFP; CTSZ; GFPT2; GZMH; MGAT4A; MUC1; NPL; PLA2G7; ST8SIA4; TRAM1; TUBA1B;
Myoclonic epilepsy of Lafora	17077	REACTOME	9606	4	253	0.993264	1	CALM3; FBP1; PFKL; SLC2A5;
Olfactory transduction	447	KEGG	9606	3	429	0.999998	1	ARRB2; CALM3; OR2H1;
Organelle biogenesis and maintenance	16766	REACTOME	9606	2	142	0.981615	1	CALM3; PRIC285;
Parkinson's disease	2812	KEGG	9606	2	149	0.985739	1	UBA7; UBE2L6;
Purine metabolism	503	KEGG	9606	2	174	0.994327	1	ADA; PNP;
Tight junction	522	KEGG	9606	2	135	0.976345	1	ACTB; HCLS1;
Wnt signaling pathway	445	KEGG	9606	2	140	0.980238	1	PLCB2; RAC2;
